# Supplementary material for: Evaluation and integration of cancer gene classifiers: identification and ranking of plausible drivers
Source: Sci Rep. 2015 May 11;5:10204. doi: 10.1038/srep10204 (PMC4650817; doi:10.1038/srep10204)
Supplement: Supplementary Information [file srep10204-s2.xls]

## Sheet: IndividualClassifier_BRCA
This tab contains drivers identified by each of the 10 individual methods in breast cancer. For gene-based methods (OncodriveFM, OncodriveCLUST, MutSig, ActiveDriver, Simon), genes with P<0.05 are included. For module based methods (FLN, NetBox, MEMo, Dendrix, FLNP), all genes within the modules are included.
OncodriveFM	OncodriveCLUST	MutSig	AvtiveDriver	Simon	FLN	NetBox	MEMo	Dendrix	FLNP	Union
FRG1	CDC27	AKR1B1	AAK1	CFH	AKT1	PPM1D	AKT1	PIK3CA	EP300	AKT1
ZMYM3	PIK3CA	AKT1	AARS2	ENPP4	AR	TP53	MAP2K4	TP53	TSC2	AR
RBM5	MUC20	AMELX	ABCA4	LGALS14	ATM	BRIP1	MAP3K1	GATA3	NF2	ATM
TAF1	USP32	ANKRD2	ABCC2	BRCA1	BARD1	AKT1	NCOR2	UNC13C	MTOR	BARD1
GPSM2	FAM115C	ANXA13	ABL1	FHL1	BRCA1	KRAS	PIK3R1	HLA-DRB1	BRIP1	BRCA1
MED13	DNAH14	APOL1	ABL2	CDH1	BRCA2	PIK3CA	RB1	AQP7	RAF1	BRCA2
SYNE2	VASN	AQP12B	ACACA	MAGEC2	CASP8	RB1CC1	TP53	AKT1	PTTG1	CASP8
BAZ2A	ERCC6L2	AQP7	ACIN1	KIAA2022	CDH1	TSG101	ERBB2	ANKRD36C	PPM1D	CDH1
DLGAP4	AKAP17A	ARID3B	ACLY	BCAT1	HMMR	PTEN	ARID1A	MED12	MAP2K1	HMMR
NHS	FGFR2	ATP6V0E1	ACO1	CA11	KRAS	MDM2	FOXA1	COL6A6	MDM4	KRAS
ZFP36L1	FOXA1	BMPR1B	ACO2	CASP8	SLC22A18	CDKN1A	MEF2A	CADPS	TP53	SLC22A18
NAV3	SELPLG	BRMS1	ACOX1	DLGAP2	PHB	APLP2	NCOR1	CTCF	CHUK	PHB
TBL1XR1	SLC4A11	BSX	ACOX3	CBFB	PIK3CA	APPL1	RUNX1	GOLGA6L2	CDK5	PIK3CA
PIK3CA	EPPK1	C12orf57	ACP6	CD5L	RAD51	PIK3CB	BRCA1	SCN8A	MDM2	RAD51
CEP128	NBPF9	C19orf45	ACTBL2	GTSE1	TP53	RAF1	PIK3CA	MGAM	SLC22A18	TP53
NRXN2	NBPF10	C22orf46	ACTG1	KCNN2	TSG101	BRCA1	PTEN	ATM	IKBKB	TSG101
KIAA1109	ZFP28	C3orf43	ACTG2	EIF3I	XRCC3	PTK2	RELN	TBL1XR1	PIK3CA	XRCC3
IL6ST	DDX11	C4orf40	ACTN2	MAPRE3	RAD54L	PIK3CG	TLN1	TSC22D1	CDKN1B	RAD54L
MADD	AKT1	C8orf31	ACVR1B	MAP3K4	PPM1D	VLDLR	PLCE1	NINL	KMT2A	PPM1D
EML5	FAM21A	CAPSL	ACYP1	EPDR1	RB1CC1	HSP90AB1		FLNB	PDGFRB	RB1CC1
MAP3K1	ERBB2	CASP6	ADA	CPXM1	CHEK2	NR4A1		CUL7	BAK1	CHEK2
TLR7	HS6ST1	CBLN1	ADD1	MAP3K1	PALB2	MDM4		KRTAP10-7	THRB	PALB2
MUC20	CDH1	CCDC144NL	ADD3	MED15	BRIP1	CHEK1		SHROOM4	AKT1	BRIP1
DLG1	KRAS	CCDC159	ADNP	DHRS2	MDM2	CD19		RPGR	AATF	MDM2
RUNX1	ZNF598	CCDC34	ADRM1	DOK5	RB1	RELN		MEF2A	AKT2	RB1
BRCA2	CRIPAK	CCL4L2	AFF4	ATG4A	MSH2	SMO		SACS	S100A4	MSH2
NBEAL1	TP53	CD74	AGAP2	CPS1	RAF1	NCL		USP36	HSP90AB1	RAF1
RB1	SF3B1	CDH1	AHCTF1	HOXA1	MLH1	AURKA		FOXA1	BRCA1	MLH1
NRP2		CDKN1B	AHNAK	LSM5	CHEK1	SP3		NBEAL1	VEGFA	CHEK1
AOAH		CEP55	AHR	LEPR	ABL1	ESR1		DNAH12	VPS36	ABL1
CAD		CLEC4E	AHSA1	GATA3	PCNA	PRKDC		OTOF	PTGS2	PCNA
SRGAP1		CLEC6A	AIMP1	HLF	MSH6	MS4A2		ITPKB	VPS28	MSH6
ANKRD12		COMMD2	AIP	KCNA1	MRE11A	DAB1		COL6A5	BRCA2	MRE11A
MAST4		CTH	AKAP11	CDKN1B	ESR1	WT1		ITPR1	DAXX	ESR1
HECTD4		DEFB129	AKAP4	IFNG	BUB1B	EP300		MYH7	TP53BP1	BUB1B
RBM19		DHRS9	AKNAD1	ATN1	RAD50	MAP2K4		CECR2	GSK3B	RAD50
DMD		DNAJB5	AKR1C2	BACH2	BCL2	ITGB4		MADD	TSG101	BCL2
CDC42BPA		DNALI1	ALDH1A3	C6orf62	CDK1	ITGA6		LAMB4	TCL1A	CDK1
TBX3		ECHDC2	ALDOC	DGKB	PRKDC	UBE3A		KDM6A	RPS6KB1	PRKDC
RPGR		EFHD2	ALK	C6orf118	CDK2	GAB2		PAPPA	VRK1	CDK2
MLLT4		EIF4A2	ALKBH5	CDH9	CASP3	GAB1		SDK2	MAPK1	CASP3
USP9X		ELOVL3	ALS2CR11	ARID1A	E2F1	BCL2L1		GPR98	HSPB1	E2F1
PABPC3		FAM166A	AMBRA1	ATP10B	SP1	DAXX		RP1L1	PIAS4	SP1
MYO7A		FAM168A	AMPD2	ELOVL3	JUN	NGFR		ARID1A	BRAF	JUN
ARID4B		FAM58A	AMPH	AVPI1	HDAC1	RPS6KB1		MAP3K1	KAT2B	HDAC1
SETD2		FBXO44	ANAPC10	GPSM2	SMARCA4	PDPK1		VPS13C	TP53INP1	SMARCA4
CEP170		FIP1L1	ANK1	H2BFWT	EGFR	VEGFA		HUWE1	MAP3K8	EGFR
HNF1A		FUNDC1	ANK2	GNRH2	RELA	PPP2CA		CDH1	RALGDS	RELA
RTN4		GAL	ANK3	ATP13A4	FANCD2	IL2RA		CRIPAK	CHEK1	FANCD2
LRBA		GATA3	ANKLE2	AP1M2	PARP1	IL2RB		CNTLN	SRC	PARP1
WNK1		GGCT	ANKRD32	ABCA1	RAC1	CHUK		PLCE1	FOXO3	RAC1
ARID1B		GINS2	ANKRD52	MAP1A	TOPBP1	PDGFRB		MAP2K4	ABL1	TOPBP1
TYK2		GIPC3	ANLN	GNL3L	EP300	EGF		NID1	RB1	EP300
MLLT10		GNB3	ANTXR1	ATG4D	DMC1	JAK3		AOAH	MAPK9	DMC1
FGFR2		GNRH2	ANXA6	CCT6B	SMAD2	BTK		PKHD1L1	MSH2	SMAD2
PARP8		GOSR1	AP3B1	CLEC10A	TOP2A	GSK3B		COL14A1	YBX1	TOP2A
SPTBN2		GSTA4	APC	ATP1A4	SMAD4	BCL2		DMXL1	MAPK11	SMAD4
SELP		H2BFWT	APOB	CHI3L1	MAPK1	ITGB3		PCSK5	JAK2	MAPK1
DNM3		HLA-G	APOBEC1	KRAS	BUB1	IRS1		GRIN2A	BCL2	BUB1
FOXA1		IL12A	APOBEC3G	EP300	RHOA	IL2RG		FAT1	BCL2L11	RHOA
PCSK5		INHBC	AQP4	HNF1A	MTOR	SIN3A		HNF1A	PAK1	MTOR
SEC16B		IQCF6	ARAF	BCMO1	CTNNB1	NFKBIA		ALMS1	DMAP1	CTNNB1
TPR		JTB	ARAP1	AOAH	TP53BP1	E2F1		FAT4	NR3C1	TP53BP1
ATAD2B		JUN	ARF1	KIAA1644	SUMO1	PRKCZ		MYO7A	RB1CC1	SUMO1
ACACB		KHDRBS1	ARFGAP1	ALG10	IGF1R	NR3C1		PCNXL2	SOS1	IGF1R
NAV1		KHK	ARFGAP2	CELA1	PLK1	CDC42		ZFHX3	PIK3R1	PLK1
NIN		KIAA1644	ARG1	RB1	CDK4	HIF1A		BRCA2	S100B	CDK4
CCDC66		KLHDC8B	ARHGAP12	ERBB2	BRAF	HDAC2		BCORL1	KRAS	BRAF
MYCBP2		KRAS	ARHGAP23	AKT1	STK11	SOS1		KIF26B	PTK2	STK11
WHSC1		KRTAP2-1	ARHGAP29	BTN3A3	MAPK3	IL2			MAP2K2	MAPK3
HEG1		KRTAP3-2	ARHGAP32	FLG	CDKN2A	JAK1			RASA1	CDKN2A
NF1		LCE1D	ARHGAP6	CDC42BPA	RAD51C	YWHAZ			MAPK3	RAD51C
ASXL2		LCMT1	ARHGEF18	FAM171B	ERCC2	TRAF6			IRS1	ERCC2
ATRX		LCN10	ARHGEF2	ADPRH	DAXX	RHOA			HGS	DAXX
PDE4DIP		LENEP	ARHGEF6	FERD3L	TNF	YBX1			ARAF	TNF
ADAMTS13		LIPN	ARHGEF7	DOCK11	CREB1	SP1			WWOX	CREB1
FAM208B		LMO4	ARID1A	FAM135B	APC	NFKB1			ING5	APC
RIF1		LPGAT1	ARID1B	FAM171A1	XRCC5	MAPK8			NFKBIA	XRCC5
NBPF10		MAD2L2	ARID2	GRIN2B	PTEN	RAC1			PML	PTEN
MED23		MIF4GD	ARID4B	CDH8	ERBB2	LCK			MAP2K4	ERBB2
HPS3		MRPL43	ARPC1B	DCP1B	BLM	AR			CDKN2A	BLM
FLNB		MTERFD1	ARRB1	MAGI1	CREBBP	CALM1				CREBBP
NEB		MYBPHL	ASAP1	CDYL	KAT5	SHC1				KAT5
DMXL1		MYOZ1	ASCC3	BCL2L11	FEN1	PTPN11				FEN1
CCAR1		NDUFA3	ASH1L	LHFPL4	CXCR4	HDAC1				CXCR4
SVIL		NDUFAF1	ASH2L	HTR5A	CCND1	HSP90AA1				CCND1
MAP2K4		NEIL1	ASPM	C9orf43	SRC	SMAD2				SRC
CUL4B		NEK3	ASS1	CD1B	LCK	PIK3R1				LCK
BRCA1		NMS	ASTN2	CD1E	CCNA2	EGFR				CCNA2
CHD1L		NPTN	ASXL3	LCE2B	AURKA	SMAD3				AURKA
PREX1		NR1H2	ATAD2B	DMKN	IRS1	SRC				IRS1
BCL9		ODF1	ATF2	BCL6B	PTK2	GRB2				PTK2
ZNF841		PCP2	ATF7IP2	GBP4	CYP19A1					CYP19A1
ARFGEF1		PDE2A	ATG16L1	KCNT2	MDC1					MDC1
CDKN1B		PDE6G	ATG2B	CRYGC	CDC42					CDC42
SPEN		PGRMC1	ATG7	GRIK2	UBE2I					UBE2I
DYNC2H1		PHLDA1	ATIC	HIST1H2AA	WRN					WRN
DCHS1		PIK3CA	ATM	HDX	SMAD3					SMAD3
STAG2		PNCK	ATP1A3	AQP7	NPM1					NPM1
DST		POLE3	ATP9B	B2M	VEGFA					VEGFA
CBLB		POLR2F	ATXN1L	C19orf33	INSR					INSR
PRKCQ		POP5	ATXN2L	ATCAY	ESR2					ESR2
AKT1		PPIB	AURKA	KRT1	MAPK14					MAPK14
CHD4		PPIH	AXIN1	CD300A	SMARCA2					SMARCA2
HCFC1		PPP1R14A	AZI1	ADAM29	CDKN1B					CDKN1B
ARID1A		PTEN	AZI2	ANK1	RAD52					RAD52
ATP9A		QPCT	BACH2	CST2	HIF1A					HIF1A
CTCF		RAB36	BAG3	CYP4F11	HTT					HTT
NCOR1		RAD9A	BAHD1	C11orf40	CDKN1A					CDKN1A
SETDB1		RAN	BAZ2A	MANEA	ILK					ILK
BAZ2B		RAP2A	BCAR3	CYP7B1	IRAK1					IRAK1
CUL7		RBM5	BCCIP	HPSE	IKBKB					IKBKB
GATA3		RBMX	BCL10	CTU2	NFKBIA					NFKBIA
MYB		RHEBL1	BCL9L	FOXA1	TOP1					TOP1
TTN		RP2	BCLAF1	LYSMD3	XRCC2					XRCC2
PRPF8		RPL29	BCOR	DCAF4L2	GSK3B					GSK3B
ZNF687		RWDD3	BCR	C8orf31	LIG4					LIG4
RAPGEF6		SAAL1	BEST1	ARL6IP6	TAF9					TAF9
SUPT6H		SCGB1C1	BLK	DALRD3	AATF					AATF
WDR52		SECTM1	BLZF1	C1orf65	MAP2K1					MAP2K1
CNOT3		SEMG1	BMX	ARID3B	RFC4					RFC4
FNIP1		SLC22A14	BOLA1	FCER1A	HDAC2					HDAC2
NCOR2		SLC35E3	BRCA1	CRIPAK						TSC2
ATM		SLC37A1	BRD9	CCDC66						NF2
GNPTAB		SNAI2	BRDT	CCL13						PTTG1
RAI1		SNAP23	BRE	EDDM3A						MDM4
ERBB2		SNX5	BRF1	KCNJ12						CHUK
MAP1A		SPRED2	BRMS1	HIST2H2BE						CDK5
UBC		SRP14	BRPF3	CHD3						KMT2A
TBC1D8B		SRPX2	BRWD1	KRTAP5-5						PDGFRB
SCN8A		SRXN1	BSN	FCAR						BAK1
GTSE1		SST	SLX4	KRTAP17-1						THRB
IL1RAP		SUMO1	BTBD7	FGF3						AKT2
KIF13A		TBL1XR1	BTK	HIST1H1T						S100A4
ARID2		TFPI2	FRA10AC1	C4orf40						HSP90AB1
PCDHGB6		TMEM89	TICRR	FAM166A						VPS36
FLII		TPI1	BABAM1	IFNA2						PTGS2
RBMX		TPST1	SZRD1	FAM47B						VPS28
CDH1		TRA2B	MLIP	HLA-DRB1						TCL1A
PTEN		TRIM11	CACNA1C	HRCT1						RPS6KB1
ANK3		TRIP10	CACNB2	MAGEA12						VRK1
ATP11C		TRMT112	CAD	ENPP1						HSPB1
CYFIP2		TSPAN33	CAMK2D	HRNR						PIAS4
SETX		TSSK3	CAMKK2	AVPR1B						KAT2B
TRIM6		UBE2A	CAMKV	FAM47C						TP53INP1
TP53		UBE2V1	CAMSAP1	KRTAP4-5						MAP3K8
MTM1		UQCR10	CAMSAP2	LELP1						RALGDS
MYH10		VGLL4	CANX	GIGYF2						FOXO3
LAMB1		WDR74	CAP1	GPRIN2						MAPK9
SF3B1		XRCC6BP1	CAPN2	KRTAP10-7						YBX1
MYO6		ZFP36L1	CAPN3	DNAJC9						MAPK11
CBFB		ZKSCAN1	CAPRIN1	DEFB113						JAK2
CASP8		ZNF384	CASC3	PCDH9						BCL2L11
		MAP2K4	CASC5	NLRP2						PAK1
		MAP3K1	CASP6	SLAMF7						DMAP1
		TP53	CASR	PQLC2						NR3C1
		FAM157B	CBR1	USH2A						SOS1
		TBX3	CBX8	USP36						PIK3R1
		NCOR2	CC2D1A	PMS1						S100B
		RB1	CCAR1	SETX						MAP2K2
		NCOR1	CCDC11	MEF2A						RASA1
		NBPF1	CCDC120	PAGE1						HGS
		ATN1	CCDC23	STXBP2						ARAF
		FOXA1	CCDC27	TYR						WWOX
		CCDC66	CCDC82	RPS5						ING5
		DSPP	CCDC87	MLC1						PML
		NBEAL2	CCT3	RBM23						MAP2K4
		SF3B1	CD180	NKAIN4						FRG1
		NCOA3	CD274	VSIG1						ZMYM3
		MAP3K4	CD276	SLC35A2						RBM5
		HNF1A	CD2AP	TSC22D1						TAF1
		TPRX1	CD84	SHD						GPSM2
		PCDH19	CDC25A	MEOX2						MED13
		CRIPAK	CDC25B	PRKAR1A						SYNE2
		KRTAP9-9	CDC25C	ZNF330						BAZ2A
		PIK3R1	CDCA2	OR12D3						DLGAP4
		HIST1H3B	CDCA3	PCDHB7						NHS
		PABPC3	CDH23	SF3B1						ZFP36L1
		GPS2	CDK11B	PRRX1						NAV3
		RPGR	CDK13	PLA2G4A						TBL1XR1
		ERBB3	CDK16	ZP4						CEP128
		RUNX1	CDK5	TNFSF4						NRXN2
		ARID1A	CDKN2AIP	TAS2R10						KIAA1109
		MED23	CDV3	PIK3CA						IL6ST
		UBC	CDYL	OPN4						MADD
		SULT1C3	CENPF	RPL5						EML5
		OR5P2	CENPJ	RAB9B						MAP3K1
		NEB	CENPK	SLC12A5						TLR7
		RALY	CENPT	NCOA3						MUC20
		KIAA1109	CEP170	TREM1						DLG1
		ANKRD12	CEP350	PIWIL1						RUNX1
		GRK1	CHD1L	RALY						NBEAL1
		SELPLG	CHD2	ZNF384						NRP2
		CASP8	CHD4	TIMM8A						AOAH
		STXBP2	CHD8	NR1H2						CAD
		NEK5	CHEK2	UBE2D2						SRGAP1
		OR4D10	CHRNA3	SYT11						ANKRD12
		WSCD2	CIC	PTPN22						MAST4
		XPNPEP3	CIRBP	TBX3						HECTD4
		CIRBP	CKAP2L	VEZF1						RBM19
		MLC1	CKB	SCN2A						DMD
		C11orf40	CLASP2	SCN7A						CDC42BPA
		SMTNL1	CLIC5	TLR4						TBX3
		FAM135B	CLTC	TINAG						RPGR
		DLGAP4	CLTCL1	METTL5						MLLT4
		TLR4	CNKSR2	PLCZ1						USP9X
		FAM57A	CNOT3	PHLDA1						PABPC3
		HLA-B	COASY	TP53						MYO7A
		NUDT11	COBLL1	PTH2						ARID4B
		LSM5	COL12A1	PRUNE						SETD2
		ANK3	COL4A2	MUC4						CEP170
		KCNQ5	COL6A2	PIK3R1						HNF1A
		HUWE1	COX6C	OR13C4						RTN4
		LYSMD3	CPS1	PABPC3						LRBA
		HAUS5	CREBBP	MGAT5						WNK1
		AVPI1	CROCC	PTPRD						ARID1B
		GRHL2	CRTC2	WNT7A						TYK2
		CXorf65	CSNK1A1L	ODF1						MLLT10
		KCNN2	CSNK1G3	RPGR						FGFR2
		HIST1H1C	CSNK2A2	UNC5D						PARP8
		GRIA3	CSTF3	SLC35B2						SPTBN2
		CCAR1	CTCF	SLC38A10						SELP
		DCAF4L2	CTDP1	SHROOM4						DNM3
		CD300A	CTNNAL1	RUNX1						FOXA1
		N4BP2	CTNND1	TYW3						PCSK5
		ZNF438	CTNND2	RETNLB						SEC16B
		CTSA	CTPS1	SPTA1						TPR
		RNF219	CTTN	RHO						ATAD2B
		SEMG2	CUL4B	NEUROD6						ACACB
		VPS54	CYFIP2	TNFRSF11B						NAV1
		PMS1	CYP2A13	PSIP1						NIN
		AP4M1	CYTIP	PCDH19						CCDC66
		PCNXL2	DAP	SAAL1						MYCBP2
		KLRC1	DAP3	XRCC6BP1						WHSC1
		COL23A1	DAPK1	PIP4K2C						HEG1
		DALRD3	DAPK2	TBC1D21						NF1
		HOXA1	DAXX	OR51E2						ASXL2
		CPAMD8	DCP1A	SPRY3						ATRX
		IFI27	DCTN2	ZFPM2						PDE4DIP
		CELA1	DDR2	SDCCAG3						ADAMTS13
		USP36	DDX11	RECQL5						FAM208B
		PRRX1	DDX17	MTM1						RIF1
		AMPD1	DDX18	ZNF540						NBPF10
		CASP2	DDX3X	PTEN						MED23
		LETM1	DDX42	RAB40A						HPS3
		MYB	DDX46	OR10K1						FLNB
		IGSF3	DDX50	MYH10						NEB
		FAM47C	DDX54	POLQ						DMXL1
		EPDR1	DDX55	ZCCHC12						CCAR1
		NUMBL	DDX6	NPAS4						SVIL
		TSC22D1	DENND1B	TMEM167A						CUL4B
		FRG1	DENND4C	WFDC5						CHD1L
		TRIM13	DENND5B	PLEKHF2						PREX1
		DCHS1	DES	OR51A7						BCL9
		PYHIN1	DHCR24	OR2G3						ZNF841
		ELL	DHX30	TBL1XR1						ARFGEF1
		ELOVL5	DHX57	MORN1						SPEN
		LGALS14	DHX9	TPRX1						DYNC2H1
		NF1	DIAPH2	MKRN3						DCHS1
		MEF2A	DIAPH3	PLD5						STAG2
		SCCPDH	DLC1	OR10Q1						DST
		GPR101	DLEC1	RNF182						CBLB
		DNAJC9	DLG1	OR5AK2						PRKCQ
		CBX3	DLG4	SAGE1						CHD4
		PRPF38B	DLGAP4	OR5T1						HCFC1
		ZNF69	DLGAP5	OR8H2						ARID1A
		GTSE1	DMD	OR4C16						ATP9A
		LCA5L	DMRTA2	OR4C15						CTCF
		EIF3I	DNAH10	OR52K2						NCOR1
		SERTAD3	DNAH5	PTCHD3						SETDB1
		C6orf62	DNAH7	RGS7						BAZ2B
		KCTD21	DNAH8	SRPR						CUL7
		OR6A2	DNAJB7	OR5P2						GATA3
		HTR5A	DNAJC13	OR2T34						MYB
		BID	DNM1L	SNN						TTN
		E2F4	DNMT3B	OR6A2						PRPF8
		RAD54B	DNPEP	PRAME						ZNF687
		ABCA10	DOCK5	POLR1D						RAPGEF6
		NPAS4	DOCK7	MYT1L						SUPT6H
		SSX3	DOK2	SCGB1C1						WDR52
		KRTAP10-7	DOK4	ZNF626						CNOT3
		MEOX2	DSG1	SELL						FNIP1
		MAPRE3	DSG3	NKAIN2						NCOR2
		KRTAP17-1	DTL	OR6K2						GNPTAB
		PLEKHB2	DTNB	SULT1C3						RAI1
		BAGE2	DTX2	OR2T2						MAP1A
		OR5I1	DUOX1	STK31						UBC
		ZNF587	DUSP19	NUDT11						TBC1D8B
		RETNLB	DUSP9	OR2T3						SCN8A
		ITPKB	DVL3	TLR7						GTSE1
		CT47B1	DYNC1H1	NF1						IL1RAP
		FOXP3	DYNC1I1	NEK5						KIF13A
		RPL18	DYNC1LI2	SERPINA1						ARID2
		DMKN	DYRK2	OR13G1						PCDHGB6
		ETS2	DZIP3	OR11L1						FLII
		EFEMP1	ECD	ZNF69						RBMX
		GIGYF2	ECE1	ZNF587						ANK3
		RPS5	ECM2	MUC2						ATP11C
		ASXL2	ECT2	OR5D13						CYFIP2
		CNTNAP4	EDC3	OR10Z1						SETX
		GLT8D1	EEF1A1	OR2L2						TRIM6
		HIST1H2AI	EEF1D	NMS						MTM1
		HIST1H2AK	EEF2	VCX3B						MYH10
		HIST1H2BB	EEPD1	TSGA13						LAMB1
		CCDC146	EFCAB7	RPTN						SF3B1
		HPSE	EFNB2							MYO6
		GRPEL2	EFR3B							CBFB
		KCNK9	EGR1							CDC27
		C9orf43	EHMT1							USP32
		C13orf35	EIF2S1							FAM115C
		RHOA	EIF2S2							DNAH14
		DLG1	EIF3A							VASN
		CRAT	EIF3D							ERCC6L2
		FAM96B	EIF3G							AKAP17A
		LUC7L2	EIF3K							SELPLG
		MAGI1	EIF4B							SLC4A11
		CNGA2	EIF5							EPPK1
		HPS3	EIF5B							NBPF9
		RPL5	ELK3							ZFP28
		FNBP4	ELL							DDX11
		HRCT1	ENO1							FAM21A
		GLYR1	ENSA							HS6ST1
		CUL7	ZNF736							ZNF598
		KRTAP19-6	EP300							CRIPAK
		TMEM167A	EPB41							AKR1B1
		MRFAP1	EPB41L1							AMELX
		MAN1B1	EPC1							ANKRD2
		MST1	EPHA6							ANXA13
		GAGE10	EPHB1							APOL1
		NPY1R	EPPK1							AQP12B
		ALKBH5	EPRS							AQP7
		ZNF41	EPS8L1							ARID3B
		ARL6IP6	ERBB2IP							ATP6V0E1
		IAPP	ERBB3							BMPR1B
		SFTPC	ERBB4							BRMS1
		ANKK1	ERC1							BSX
		SELP	ERC2							C12orf57
		LIF	ERCC3							C19orf45
		BAHCC1	ERCC6							C22orf46
		RPS6KB2	ERCC6L							C3orf43
		LELP1	ERGIC1							C4orf40
		C21orf58	ESAM							C8orf31
		HAS3	ESF1							CAPSL
		LCE2B	ESPL1							CASP6
		VAV1	ESR1							CBLN1
		HDDC2	ESRRG							CCDC144NL
		ANKLE2	ESYT1							CCDC159
		TFAP2A	ETAA1							CCDC34
		TMEM184A	ETV6							CCL4L2
		SLC22A20	EVI5							CD74
		BCL2L11	EVPL							CEP55
		OSCP1	EXPH5							CLEC4E
		AOAH	F11R							CLEC6A
		KNG1	F5							COMMD2
		PTH2	FAM102B							CTH
		RIMS2	FAM129B							DEFB129
		B2M	FAM133B							DHRS9
		ZCCHC12	FAM169A							DNAJB5
		PCSK5	FAM178A							DNALI1
		ZNF425	FAM21A							ECHDC2
		CILP	FAM21C							EFHD2
		GYG1	PIEZO1							EIF4A2
		RPS21	FAM83A							ELOVL3
		E2F1	FAM83D							FAM166A
		BAHD1	FAM83F							FAM168A
		TSGA13	FAM83H							FAM58A
		RGS4	FANCB							FBXO44
		LOR	FANCF							FIP1L1
		AP2M1	FANCI							FUNDC1
		ZNF296	FARP1							GAL
		SHD	FAS							GGCT
		CTTNBP2NL	FASN							GINS2
		HOXA5	FBXO4							GIPC3
		HIST1H3C	FBXO43							GNB3
		CRYGC	FBXW12							GNRH2
		MTM1	FCRL3							GOSR1
		DPEP1	FER							GSTA4
		BTF3L4	FEZ1							H2BFWT
		CD5L	FGA							HLA-G
		FAM49B	FGFR2							IL12A
		FAM47B	FHAD1							INHBC
		FCER1A	FHL2							IQCF6
		RNF182	FIP1L1							JTB
		PNMAL1	FLJ44635							KHDRBS1
		GYPB	FLNA							KHK
		CEP68	FLNB							KIAA1644
		PRAME	FLT3							KLHDC8B
		PKNOX2	FMN2							KRTAP2-1
		RBM12	FMNL2							KRTAP3-2
		SRGAP1	FMR1							LCE1D
		KLC4	FNBP1							LCMT1
		NUAK1	FNIP1							LCN10
		RBM47	FOXJ3							LENEP
		SPRED3	FOXK1							LIPN
		GPR143	FOXK2							LMO4
		NOL12	FOXM1							LPGAT1
		FXR1	FOXN3							MAD2L2
		OCRL	FOXO4							MIF4GD
		IKBKB	FRK							MRPL43
		ANO5	FRMD4A							MTERFD1
		MOGAT3	FRMD6							MYBPHL
		PIP4K2C	FSHR							MYOZ1
		SPINT3	FUBP1							NDUFA3
		MEN1	FUS							NDUFAF1
		VPS33A	FXR1							NEIL1
		DHX57	FZD6							NEK3
		NUDT10	GAB3							NMS
		TMEM170A	GABRA6							NPTN
		OFD1	GABRB1							NR1H2
		CLEC10A	GABRB2							ODF1
		POLR1D	GAPVD1							PCP2
		SLC38A10	GATA1							PDE2A
		ADCY9	GATA2							PDE6G
		PNPO	GATA3							PGRMC1
		ZFHX4	GCC1							PHLDA1
		KCNK4	GCH1							PNCK
		FAM174B	GCN1L1							POLE3
		TBCD	GEMIN5							POLR2F
		THAP11	GFPT1							POP5
		SLC25A5	GIGYF1							PPIB
		FANK1	GIGYF2							PPIH
		VEZF1	GIMAP2							PPP1R14A
		RPL35	GJB3							QPCT
		ACTG1	GLCCI1							RAB36
		DHRS2	GLI3							RAD9A
		ATAD2B	GLUD2							RAN
		KRTAP4-7	GLYATL2							RAP2A
		RPS27L	GNAI2							RHEBL1
		COASY	GOLGA2							RP2
		INSL5	GOLGA3							RPL29
		ZNF76	GOLGB1							RWDD3
		STK38L	GP1BA							SAAL1
		MORN1	GPATCH8							SCGB1C1
		UBE2D2	GPI							SECTM1
		CDC42EP1	GPR179							SEMG1
		ATP7A	GPRC5A							SLC22A14
		SIGLEC15	GPSM3							SLC35E3
		HMGN5	GRB2							SLC37A1
		ZNF687	GRIN2B							SNAI2
		LGALS9B	GRIPAP1							SNAP23
		ATXN7L1	GRK1							SNX5
		CHKB	GRM3							SPRED2
		GGT1	GSTP1							SRP14
		GNE	GTF3C1							SRPX2
		FSD2	GTPBP10							SRXN1
		CD2	GTSE1							SST
		CHURC1	HBB							TFPI2
		TMEM27	HCN4							TMEM89
		SERPINE3	HDAC3							TPI1
		XKR5	HDAC5							TPST1
		CHRNB2	HDAC6							TRA2B
		BRCA2	HDGFRP3							TRIM11
		NBL1	HECTD1							TRIP10
		TBC1D21	HELZ							TRMT112
		TBL1X	HERC1							TSPAN33
		DCST1	HERC2							TSSK3
		TERF2IP	HGS							UBE2A
		SNX10	HIF1A							UBE2V1
		USP13	HINT3							UQCR10
		TINAG	HIRIP3							VGLL4
		FRMPD4	HIST1H1B							WDR74
		OBFC1	HIST1H1D							XRCC6BP1
		C4orf36	HIST1H1T							ZKSCAN1
		COL22A1	HIST1H2AG							ZNF384
		RHO	HIST1H3A							FAM157B
		CRTAP	HIST1H3C							NBPF1
		STAU1	HIST1H3J							ATN1
		POTEE	HIVEP1							DSPP
		MRPL20	HMGB1							NBEAL2
		USP9X	HMGN5							NCOA3
		FAM98A	HN1L							MAP3K4
		TM4SF1	HNRNPA1							TPRX1
		GHRL	HNRNPF							PCDH19
		DUSP16	HNRNPU							KRTAP9-9
		TSEN15	HP1BP3							HIST1H3B
		DOK5	HRH1							GPS2
		OTOP2	HRNR							ERBB3
		ZCWPW1	HSP90AA1							SULT1C3
		HIST1H2AM	HSPA14							OR5P2
		TMBIM4	HSPA9							RALY
		LYPD5	HSPG2							GRK1
		KDM6A	HSPH1							STXBP2
		HLA-DRB1	HUNK							NEK5
		VPS4B	HUWE1							OR4D10
		CPEB1	IBTK							WSCD2
		INSIG2	IDH1							XPNPEP3
		TMED10	IFT20							CIRBP
		TLE6	IFT88							MLC1
		CSH2	IGF2BP3							C11orf40
		SLC10A3	IGSF1							SMTNL1
		NLRP2	IGSF10							FAM135B
		BAZ2B	IKBKAP							TLR4
		FARP2	IL4R							FAM57A
		WNK3	IL5RA							HLA-B
		GPR162	ILF3							NUDT11
		SUPT5H	IMMT							LSM5
		DUS3L	IMPDH2							KCNQ5
		POLR2J3	INCENP							HUWE1
		SNN	ING1							LYSMD3
		PPP1R3B	INPP5A							HAUS5
		HCFC2	INTS1							AVPI1
		SOX14	INTS6							GRHL2
		IL1RAP	INTS8							CXorf65
		ANKRD28	IQGAP2							KCNN2
		TMEM38A	IQGAP3							HIST1H1C
		RFPL1	IQSEC2							GRIA3
		KRT17	IRAK3							DCAF4L2
		SOCS6	IREB2							CD300A
		HIST3H3	IRS1							N4BP2
		UBE2J1	ITGA5							ZNF438
		ILF2	ITGB1							CTSA
		AFF2	ITGB3BP							RNF219
		ZNF675	ITGB4							SEMG2
		GPRASP2	ITPKB							VPS54
		TAF1	ITPR1							PMS1
		C19orf33	ITPR2							AP4M1
		CCND3	ITPR3							PCNXL2
		HSDL2	ITSN2							KLRC1
		TNS1	JAK2							COL23A1
		TNFSF4	KCNB1							DALRD3
		LGALS13	KCNH2							HOXA1
		LEPREL1	KCNJ1							CPAMD8
			KCNK18							IFI27
			KCNN2							CELA1
			KCNQ1							USP36
			KDM3B							PRRX1
			KDM4A							AMPD1
			KDM4B							CASP2
			KDM4C							LETM1
			KIAA0195							IGSF3
			KIAA0947							FAM47C
			KIAA1191							EPDR1
			KIAA1210							NUMBL
			KIAA1328							TSC22D1
			KIAA1429							TRIM13
			KIAA1462							PYHIN1
			KIAA1522							ELL
			CAMSAP3							ELOVL5
			KIDINS220							LGALS14
			KIF11							MEF2A
			KIF1A							SCCPDH
			KIF1B							GPR101
			KIF21A							DNAJC9
			KIF22							CBX3
			KIF23							PRPF38B
			KIF24							ZNF69
			KIF2C							LCA5L
			KIF4A							EIF3I
			KIFC1							SERTAD3
			KLC4							C6orf62
			KLF3							KCTD21
			KLF4							OR6A2
			KLHDC9							HTR5A
			KRT1							BID
			KRT18							E2F4
			KRT6A							RAD54B
			KRT7							ABCA10
			KRT71							NPAS4
			KRT9							SSX3
			KSR1							KRTAP10-7
			KTN1							MEOX2
			L1TD1							MAPRE3
			L3MBTL2							KRTAP17-1
			LAMA2							PLEKHB2
			LAMB1							BAGE2
			LAPTM5							OR5I1
			LARP4B							ZNF587
			LARP7							RETNLB
			LBR							ITPKB
			LCP2							CT47B1
			LCT							FOXP3
			LETM1							RPL18
			LIG3							DMKN
			LILRB1							ETS2
			LILRB2							EFEMP1
			LIMA1							GIGYF2
			LIME1							RPS5
			LIMK2							CNTNAP4
			LIMS1							GLT8D1
			LIMS2							HIST1H2AI
			LIPE							HIST1H2AK
			LPIN1							HIST1H2BB
			LPIN2							CCDC146
			LRP1B							HPSE
			LRRC16A							GRPEL2
			LRRFIP1							KCNK9
			LRRK2							C9orf43
			LSR							C13orf35
			LYN							CRAT
			MADD							FAM96B
			MAG							LUC7L2
			MAGEA1							MAGI1
			MAP1A							CNGA2
			MAP2							RPL5
			MAP2K4							FNBP4
			MAP3K1							HRCT1
			MAP3K4							GLYR1
			MAP4K1							KRTAP19-6
			MAPK6							TMEM167A
			MAPT							MRFAP1
			MARCKSL1							MAN1B1
			MARK1							MST1
			MARVELD2							GAGE10
			MAST2							NPY1R
			MAST3							ALKBH5
			MAT2B							ZNF41
			MATN4							ARL6IP6
			MAX							IAPP
			MCC							SFTPC
			MCM3							ANKK1
			MCM4							LIF
			MCM7							BAHCC1
			MCOLN1							RPS6KB2
			MCTP2							LELP1
			MDC1							C21orf58
			MDH2							HAS3
			MECP2							LCE2B
			MED13L							VAV1
			MED22							HDDC2
			MED26							ANKLE2
			MEF2A							TFAP2A
			MEF2C							TMEM184A
			MEF2D							SLC22A20
			MERTK							OSCP1
			MFAP1							KNG1
			MIA3							PTH2
			MICAL3							RIMS2
			MINK1							B2M
			MLLT10							ZCCHC12
			MLLT4							ZNF425
			MNAT1							CILP
			MORC1							GYG1
			MPP7							RPS21
			MRFAP1L1							BAHD1
			MRPL24							TSGA13
			MRTO4							RGS4
			MSI1							LOR
			MSL3							AP2M1
			MTDH							ZNF296
			MTHFD1L							SHD
			MTMR3							CTTNBP2NL
			MTRR							HOXA5
			MTSS1							HIST1H3C
			MTUS2							CRYGC
			MUC5B							DPEP1
			MUM1							BTF3L4
			MX1							CD5L
			MXD1							FAM49B
			MYBBP1A							FAM47B
			MYBPC2							FCER1A
			MYBPC3							RNF182
			MYCBP2							PNMAL1
			MYH1							GYPB
			MYH2							CEP68
			MYH4							PRAME
			MYL12A							PKNOX2
			MYLPF							RBM12
			MYO18B							KLC4
			MYO1B							NUAK1
			MYO3A							RBM47
			MYO5A							SPRED3
			MYOM1							GPR143
			MYPN							NOL12
			KAT6A							FXR1
			NAB2							OCRL
			NAT10							ANO5
			NAV1							MOGAT3
			NBR1							PIP4K2C
			NCAPD3							SPINT3
			NCAPH							MEN1
			NCAPH2							VPS33A
			NCK1							DHX57
			NCKAP1							NUDT10
			NCKAP1L							TMEM170A
			NCOA3							OFD1
			NCOA5							CLEC10A
			NCOR1							POLR1D
			NDFIP1							SLC38A10
			NDUFA6							ADCY9
			NDUFB9							PNPO
			NDUFV3							ZFHX4
			NEB							KCNK4
			NEDD9							FAM174B
			NEFM							TBCD
			NEK6							THAP11
			NEK9							SLC25A5
			NES							FANK1
			NET1							VEZF1
			NFIB							RPL35
			NFIC							ACTG1
			NFKB1							DHRS2
			NFKB2							KRTAP4-7
			NFKBIA							RPS27L
			NFRKB							COASY
			NGF							INSL5
			NGFR							ZNF76
			NHS							STK38L
			NHSL1							MORN1
			NIPBL							UBE2D2
			NKRF							CDC42EP1
			NKTR							ATP7A
			NKX3-1							SIGLEC15
			NLRP11							HMGN5
			NMT1							LGALS9B
			NMT2							ATXN7L1
			NOL8							CHKB
			NOLC1							GGT1
			NOP14							GNE
			NOP2							FSD2
			NOSIP							CD2
			NPHS1							CHURC1
			NPR3							TMEM27
			NR4A2							SERPINE3
			NRP1							XKR5
			NSL1							CHRNB2
			NTHL1							NBL1
			NUAK1							TBC1D21
			NUDCD2							TBL1X
			NUDT21							DCST1
			NUFIP2							TERF2IP
			NUMA1							SNX10
			NUP133							USP13
			NUP153							TINAG
			NUP205							FRMPD4
			NUP214							OBFC1
			NVL							C4orf36
			ODF2							COL22A1
			OFD1							RHO
			OPHN1							CRTAP
			OPRL1							STAU1
			OR14I1							POTEE
			OR1A2							MRPL20
			OR1J1							FAM98A
			OR2T35							TM4SF1
			OR4C12							GHRL
			OTUD3							DUSP16
			OTUD4							TSEN15
			P2RX7							DOK5
			PACS1							OTOP2
			PAK1							ZCWPW1
			PAK3							HIST1H2AM
			PALMD							TMBIM4
			PANK4							LYPD5
			PAPD4							KDM6A
			PARD3							HLA-DRB1
			PARP2							VPS4B
			PASK							CPEB1
			PAX3							INSIG2
			PAX5							TMED10
			PBX1							TLE6
			PCBP2							CSH2
			PCDHGA1							SLC10A3
			PCM1							NLRP2
			PCNT							FARP2
			PCSK9							WNK3
			PCYT1B							GPR162
			PDCD11							SUPT5H
			PDCD4							DUS3L
			PDE11A							POLR2J3
			PDE1C							SNN
			PDE4D							PPP1R3B
			PDE5A							HCFC2
			PDHA2							SOX14
			PDLIM4							ANKRD28
			PDP1							TMEM38A
			PDS5A							RFPL1
			PDS5B							KRT17
			PEBP1							SOCS6
			PELO							HIST3H3
			PES1							UBE2J1
			PEX10							ILF2
			PGK1							AFF2
			PGLS							ZNF675
			PGR							GPRASP2
			PHACTR1							C19orf33
			PHC2							CCND3
			PHC3							HSDL2
			PHF14							TNS1
			PHF3							TNFSF4
			PHF6							LGALS13
			PHF8							LEPREL1
			PHKA1							APLP2
			PHLDB2							APPL1
			PI4KA							PIK3CB
			PIK3CB							PIK3CG
			PIK3R1							VLDLR
			PIKFYVE							NR4A1
			PIP5K1C							CD19
			PITPNM1							RELN
			PKHD1L1							SMO
			PKN3							NCL
			PKP1							SP3
			PKP4							MS4A2
			PLA2G4F							DAB1
			PLCB4							WT1
			PLCD1							ITGB4
			PLCG1							ITGA6
			PLCG2							UBE3A
			PLCH1							GAB2
			PLCL1							GAB1
			PLD2							BCL2L1
			PLEC							NGFR
			PLEKHA6							PDPK1
			PLEKHG6							PPP2CA
			PLEKHM3							IL2RA
			PLK1							IL2RB
			PLS3							EGF
			PLXNA3							JAK3
			PNO1							BTK
			POLQ							ITGB3
			POLR2F							IL2RG
			POM121C							SIN3A
			POTEF							PRKCZ
			PPA2							IL2
			PPFIBP1							JAK1
			PPIB							YWHAZ
			PPL							TRAF6
			PPP1R12A							NFKB1
			PPP1R12B							MAPK8
			PPP1R13L							CALM1
			PRCC							SHC1
			PRDM14							PTPN11
			PREP							HSP90AA1
			PREX1							GRB2
			PRG4							TLN1
			PRKAA2							PLCE1
			PRKACA							UNC13C
			PRKCD							ANKRD36C
			PRKCZ							MED12
			PRKG1							COL6A6
			PRMT1							CADPS
			PRPF19							GOLGA6L2
			PRPF3							MGAM
			PRPF38B							NINL
			PRPF40A							SHROOM4
			PRPF4B							SACS
			PRRT2							DNAH12
			PSMA1							OTOF
			PSMC6							COL6A5
			PSMD1							ITPR1
			PSMD9							MYH7
			PTBP1							CECR2
			PTPN11							LAMB4
			PTPN12							PAPPA
			PTPRB							SDK2
			PTPRT							GPR98
			PUM2							RP1L1
			PVRL2							VPS13C
			PXDN							CNTLN
			PYGL							NID1
			QSER1							PKHD1L1
			RAB11A							COL14A1
			RAB18							GRIN2A
			RAB1A							FAT1
			RAB1B							ALMS1
			RAB35							FAT4
			RAB3C							ZFHX3
			RAB3GAP2							BCORL1
			RABL2B							KIF26B
			RAD51C							AAK1
			RAG2							AARS2
			RALY							ABCA4
			RANBP17							ABCC2
			RANBP2							ABL2
			RANBP9							ACACA
			RANGAP1							ACIN1
			RAPH1							ACLY
			RARS							ACO1
			RBBP6							ACO2
			RBBP8							ACOX1
			RBL1							ACOX3
			RBM12							ACP6
			SCAF8							ACTBL2
			RBM20							ACTG2
			RBM26							ACTN2
			RBM39							ACVR1B
			RCOR2							ACYP1
			RCSD1							ADA
			RECQL5							ADD1
			REL							ADD3
			RELN							ADNP
			REPS1							ADRM1
			REPS2							AFF4
			RERE							AGAP2
			RET							AHCTF1
			TRMT10C							AHNAK
			RGPD4							AHR
			RGS16							AHSA1
			RGS22							AIMP1
			RGS5							AIP
			RICTOR							AKAP11
			RIF1							AKAP4
			RILPL1							AKNAD1
			RIMS1							AKR1C2
			RIN2							ALDH1A3
			RNF213							ALDOC
			RNF220							ALK
			RNPC3							ALS2CR11
			ROBO1							AMBRA1
			ROCK2							AMPD2
			RPA2							AMPH
			RPAP1							ANAPC10
			RPAP2							ANK1
			RPAP3							ANK2
			RPGRIP1							ANKRD32
			RPL36							ANKRD52
			RPLP0							ANLN
			RPP38							ANTXR1
			RPRD2							ANXA6
			RPS14							AP3B1
			RPS2							APOB
			RPS6KA2							APOBEC1
			RPS6KA3							APOBEC3G
			RPS6KA5							AQP4
			RPS6KA6							ARAP1
			RPS6KB1							ARF1
			RPSA							ARFGAP1
			RPTOR							ARFGAP2
			RPUSD2							ARG1
			RRAGD							ARHGAP12
			RREB1							ARHGAP23
			RRM2							ARHGAP29
			RRP12							ARHGAP32
			RS1							ARHGAP6
			RTN4							ARHGEF18
			RYR1							ARHGEF2
			SAFB							ARHGEF6
			PPP6R3							ARHGEF7
			SARS							ARPC1B
			SARS2							ARRB1
			SART3							ASAP1
			SASH1							ASCC3
			SAT1							ASH1L
			SCAPER							ASH2L
			SCG2							ASPM
			SCYL1							ASS1
			SCYL2							ASTN2
			NEMF							ASXL3
			SDHA							ATF2
			SEC31A							ATF7IP2
			SEPT10							ATG16L1
			SEPT2							ATG2B
			SETDB1							ATG7
			SETX							ATIC
			SF3B2							ATP1A3
			SF3B4							ATP9B
			SUGP1							ATXN1L
			SFPQ							ATXN2L
			SGIP1							AXIN1
			SHANK1							AZI1
			SHC1							AZI2
			SHC3							BACH2
			SHCBP1							BAG3
			SIGLEC5							BCAR3
			SIGLEC7							BCCIP
			SIK2							BCL10
			SIPA1L2							BCL9L
			SIT1							BCLAF1
			SLC20A2							BCOR
			SLC25A16							BCR
			SLC25A4							BEST1
			SLC3A2							BLK
			SLC9A1							BLZF1
			SLC9A6							BMX
			SLFN14							BOLA1
			SLITRK2							BRD9
			SLK							BRDT
			SLTM							BRE
			SMAD2							BRF1
			SMAD3							BRPF3
			SMARCA4							BRWD1
			SMARCAD1							BSN
			SMARCAL1							SLX4
			SMCR8							BTBD7
			SMG1							FRA10AC1
			SMTN							TICRR
			SNAP23							BABAM1
			SNF8							SZRD1
			SNTB1							MLIP
			SNW1							CACNA1C
			SNX2							CACNB2
			SNX29							CAMK2D
			SNX3							CAMKK2
			SOD1							CAMKV
			SORBS2							CAMSAP1
			SOS2							CAMSAP2
			SOX11							CANX
			SP1							CAP1
			SP3							CAPN2
			SPAG5							CAPN3
			SPARCL1							CAPRIN1
			SPAST							CASC3
			SPATA6							CASC5
			SPEG							CASR
			SPEN							CBR1
			SPIN1							CBX8
			SPP1							CC2D1A
			SPTA1							CCDC11
			SPTBN1							CCDC120
			SPTBN2							CCDC23
			SRCAP							CCDC27
			SRRM1							CCDC82
			SRRM2							CCDC87
			SSPO							CCT3
			SSRP1							CD180
			ST6GALNAC4							CD274
			STAG1							CD276
			STARD3NL							CD2AP
			STAT3							CD84
			STAT5B							CDC25A
			STAU1							CDC25B
			STIM1							CDC25C
			STK11IP							CDCA2
			STK25							CDCA3
			STK38L							CDH23
			STRAP							CDK11B
			STXBP2							CDK13
			SULT1B1							CDK16
			SUPT5H							CDKN2AIP
			SUPT6H							CDV3
			SVIL							CDYL
			SYDE1							CENPF
			SYNE1							CENPJ
			SYNE2							CENPK
			SYNPO							CENPT
			SYNPO2L							CEP350
			SYNRG							CHD2
			SYT4							CHD8
			TAF13							CHRNA3
			TAF9							CIC
			TANC2							CKAP2L
			TANK							CKB
			TAOK2							CLASP2
			TAX1BP1							CLIC5
			TBC1D2							CLTC
			TBC1D4							CLTCL1
			TBCC							CNKSR2
			TC2N							COBLL1
			TCEB1							COL12A1
			TCEB3							COL4A2
			TCF20							COL6A2
			TCF4							COX6C
			TEC							CPS1
			TECPR1							CROCC
			TECR							CRTC2
			TES							CSNK1A1L
			TFAP2E							CSNK1G3
			TFCP2							CSNK2A2
			TFG							CSTF3
			TFPT							CTDP1
			TFRC							CTNNAL1
			TG							CTNND1
			TGM1							CTNND2
			TGM2							CTPS1
			TGM4							CTTN
			TGS1							CYP2A13
			TH							CYTIP
			THOC5							DAP
			THRAP3							DAP3
			TIAM1							DAPK1
			TIMM44							DAPK2
			TIMP3							DCP1A
			TJP1							DCTN2
			TJP2							DDR2
			TJP3							DDX17
			TLE4							DDX18
			TLR4							DDX3X
			TMC5							DDX42
			TMC8							DDX46
			TMCC2							DDX50
			TMEM200A							DDX54
			TMTC4							DDX55
			TNFAIP3							DDX6
			TNFRSF21							DENND1B
			TNIK							DENND4C
			TNKS1BP1							DENND5B
			TNPO2							DES
			TNRC18							DHCR24
			TNS1							DHX30
			TNS3							DHX9
			TOM1							DIAPH2
			TOMM34							DIAPH3
			TOPBP1							DLC1
			TOR1AIP1							DLEC1
			TOX4							DLG4
			TP53							DLGAP5
			TP73							DMRTA2
			TPD52L2							DNAH10
			TPH2							DNAH5
			TPM1							DNAH7
			TPR							DNAH8
			TRAP1							DNAJB7
			TRIM23							DNAJC13
			TRIM28							DNM1L
			TRIM55							DNMT3B
			TRIM56							DNPEP
			TRIP12							DOCK5
			TRIT1							DOCK7
			TRMT1							DOK2
			TRMT6							DOK4
			TRPM6							DSG1
			TRPM7							DSG3
			TRPM8							DTL
			TRPS1							DTNB
			TSC1							DTX2
			TSC2							DUOX1
			TSC22D1							DUSP19
			TSSC4							DUSP9
			TTC9							DVL3
			TTC9C							DYNC1H1
			TTK							DYNC1I1
			TTN							DYNC1LI2
			TTYH2							DYRK2
			TUBA1A							DZIP3
			TUBA1B							ECD
			TUBA1C							ECE1
			TUBA3C							ECM2
			TUBA3D							ECT2
			TUBA4A							EDC3
			TUBB3							EEF1A1
			TXK							EEF1D
			TXLNB							EEF2
			TXN							EEPD1
			TYK2							EFCAB7
			UBA1							EFNB2
			UBC							EFR3B
			UBE2J1							EGR1
			UBE2Q1							EHMT1
			UBE2Z							EIF2S1
			UBE4A							EIF2S2
			UBN1							EIF3A
			UBR4							EIF3D
			UBR5							EIF3G
			UBTF							EIF3K
			UIMC1							EIF4B
			ULK1							EIF5
			UPF1							EIF5B
			UPF3A							ELK3
			USP10							ENO1
			USP32							ENSA
			USP34							ZNF736
			USP36							EPB41
			USP42							EPB41L1
			USP44							EPC1
			USP47							EPHA6
			USP8							EPHB1
			UTP14A							EPRS
			UTP20							EPS8L1
			VANGL1							ERBB2IP
			VCP							ERBB4
			VDAC2							ERC1
			VPS13B							ERC2
			VPS13C							ERCC3
			WAC							ERCC6
			WDR43							ERCC6L
			WDR44							ERGIC1
			WDR46							ESAM
			WDR47							ESF1
			WDR52							ESPL1
			WHSC1L1							ESRRG
			WIPF2							ESYT1
			WIZ							ETAA1
			WT1							ETV6
			WWC2							EVI5
			WWC3							EVPL
			XIAP							EXPH5
			XIRP2							F11R
			XKR4							F5
			XPC							FAM102B
			XRCC6							FAM129B
			XRRA1							FAM133B
			YES1							FAM169A
			YLPM1							FAM178A
			YTHDC2							FAM21C
			YWHAB							PIEZO1
			YWHAG							FAM83A
			YY1AP1							FAM83D
			ZAK							FAM83F
			ZBED4							FAM83H
			ZBTB49							FANCB
			ZC3H11A							FANCF
			ZC3H4							FANCI
			ZC3HC1							FARP1
			ZDBF2							FAS
			ZDHHC20							FASN
			ZDHHC5							FBXO4
			ZEB2							FBXO43
			ZFHX4							FBXW12
			ZFP36L2							FCRL3
			ZFR							FER
			ZFYVE19							FEZ1
			ZHX3							FGA
			ZMIZ1							FHAD1
			ZMYND8							FHL2
			ZNF184							FLJ44635
			ZNF217							FLNA
			ZNF248							FLT3
			ZNF281							FMN2
			ZNF3							FMNL2
			ZNF318							FMR1
			ZNF420							FNBP1
			ZNF429							FOXJ3
			ZNF43							FOXK1
			ZNF462							FOXK2
			ZNF479							FOXM1
			ZNF577							FOXN3
			ZNF592							FOXO4
			ZNF609							FRK
			ZNF644							FRMD4A
			ZNF648							FRMD6
			ZNF668							FSHR
			ZNF678							FUBP1
			ZNF680							FUS
			ZNF682							FZD6
			CHAMP1							GAB3
			ZNHIT6							GABRA6
			ZSCAN10							GABRB1
			ZWILCH							GABRB2
										GAPVD1
										GATA1
										GATA2
										GCC1
										GCH1
										GCN1L1
										GEMIN5
										GFPT1
										GIGYF1
										GIMAP2
										GJB3
										GLCCI1
										GLI3
										GLUD2
										GLYATL2
										GNAI2
										GOLGA2
										GOLGA3
										GOLGB1
										GP1BA
										GPATCH8
										GPI
										GPR179
										GPRC5A
										GPSM3
										GRIN2B
										GRIPAP1
										GRM3
										GSTP1
										GTF3C1
										GTPBP10
										HBB
										HCN4
										HDAC3
										HDAC5
										HDAC6
										HDGFRP3
										HECTD1
										HELZ
										HERC1
										HERC2
										HINT3
										HIRIP3
										HIST1H1B
										HIST1H1D
										HIST1H1T
										HIST1H2AG
										HIST1H3A
										HIST1H3J
										HIVEP1
										HMGB1
										HN1L
										HNRNPA1
										HNRNPF
										HNRNPU
										HP1BP3
										HRH1
										HRNR
										HSPA14
										HSPA9
										HSPG2
										HSPH1
										HUNK
										IBTK
										IDH1
										IFT20
										IFT88
										IGF2BP3
										IGSF1
										IGSF10
										IKBKAP
										IL4R
										IL5RA
										ILF3
										IMMT
										IMPDH2
										INCENP
										ING1
										INPP5A
										INTS1
										INTS6
										INTS8
										IQGAP2
										IQGAP3
										IQSEC2
										IRAK3
										IREB2
										ITGA5
										ITGB1
										ITGB3BP
										ITPR2
										ITPR3
										ITSN2
										KCNB1
										KCNH2
										KCNJ1
										KCNK18
										KCNQ1
										KDM3B
										KDM4A
										KDM4B
										KDM4C
										KIAA0195
										KIAA0947
										KIAA1191
										KIAA1210
										KIAA1328
										KIAA1429
										KIAA1462
										KIAA1522
										CAMSAP3
										KIDINS220
										KIF11
										KIF1A
										KIF1B
										KIF21A
										KIF22
										KIF23
										KIF24
										KIF2C
										KIF4A
										KIFC1
										KLF3
										KLF4
										KLHDC9
										KRT1
										KRT18
										KRT6A
										KRT7
										KRT71
										KRT9
										KSR1
										KTN1
										L1TD1
										L3MBTL2
										LAMA2
										LAPTM5
										LARP4B
										LARP7
										LBR
										LCP2
										LCT
										LIG3
										LILRB1
										LILRB2
										LIMA1
										LIME1
										LIMK2
										LIMS1
										LIMS2
										LIPE
										LPIN1
										LPIN2
										LRP1B
										LRRC16A
										LRRFIP1
										LRRK2
										LSR
										LYN
										MAG
										MAGEA1
										MAP2
										MAP4K1
										MAPK6
										MAPT
										MARCKSL1
										MARK1
										MARVELD2
										MAST2
										MAST3
										MAT2B
										MATN4
										MAX
										MCC
										MCM3
										MCM4
										MCM7
										MCOLN1
										MCTP2
										MDH2
										MECP2
										MED13L
										MED22
										MED26
										MEF2C
										MEF2D
										MERTK
										MFAP1
										MIA3
										MICAL3
										MINK1
										MNAT1
										MORC1
										MPP7
										MRFAP1L1
										MRPL24
										MRTO4
										MSI1
										MSL3
										MTDH
										MTHFD1L
										MTMR3
										MTRR
										MTSS1
										MTUS2
										MUC5B
										MUM1
										MX1
										MXD1
										MYBBP1A
										MYBPC2
										MYBPC3
										MYH1
										MYH2
										MYH4
										MYL12A
										MYLPF
										MYO18B
										MYO1B
										MYO3A
										MYO5A
										MYOM1
										MYPN
										KAT6A
										NAB2
										NAT10
										NBR1
										NCAPD3
										NCAPH
										NCAPH2
										NCK1
										NCKAP1
										NCKAP1L
										NCOA5
										NDFIP1
										NDUFA6
										NDUFB9
										NDUFV3
										NEDD9
										NEFM
										NEK6
										NEK9
										NES
										NET1
										NFIB
										NFIC
										NFKB2
										NFRKB
										NGF
										NHSL1
										NIPBL
										NKRF
										NKTR
										NKX3-1
										NLRP11
										NMT1
										NMT2
										NOL8
										NOLC1
										NOP14
										NOP2
										NOSIP
										NPHS1
										NPR3
										NR4A2
										NRP1
										NSL1
										NTHL1
										NUDCD2
										NUDT21
										NUFIP2
										NUMA1
										NUP133
										NUP153
										NUP205
										NUP214
										NVL
										ODF2
										OPHN1
										OPRL1
										OR14I1
										OR1A2
										OR1J1
										OR2T35
										OR4C12
										OTUD3
										OTUD4
										P2RX7
										PACS1
										PAK3
										PALMD
										PANK4
										PAPD4
										PARD3
										PARP2
										PASK
										PAX3
										PAX5
										PBX1
										PCBP2
										PCDHGA1
										PCM1
										PCNT
										PCSK9
										PCYT1B
										PDCD11
										PDCD4
										PDE11A
										PDE1C
										PDE4D
										PDE5A
										PDHA2
										PDLIM4
										PDP1
										PDS5A
										PDS5B
										PEBP1
										PELO
										PES1
										PEX10
										PGK1
										PGLS
										PGR
										PHACTR1
										PHC2
										PHC3
										PHF14
										PHF3
										PHF6
										PHF8
										PHKA1
										PHLDB2
										PI4KA
										PIKFYVE
										PIP5K1C
										PITPNM1
										PKN3
										PKP1
										PKP4
										PLA2G4F
										PLCB4
										PLCD1
										PLCG1
										PLCG2
										PLCH1
										PLCL1
										PLD2
										PLEC
										PLEKHA6
										PLEKHG6
										PLEKHM3
										PLS3
										PLXNA3
										PNO1
										POLQ
										POM121C
										POTEF
										PPA2
										PPFIBP1
										PPL
										PPP1R12A
										PPP1R12B
										PPP1R13L
										PRCC
										PRDM14
										PREP
										PRG4
										PRKAA2
										PRKACA
										PRKCD
										PRKG1
										PRMT1
										PRPF19
										PRPF3
										PRPF40A
										PRPF4B
										PRRT2
										PSMA1
										PSMC6
										PSMD1
										PSMD9
										PTBP1
										PTPN12
										PTPRB
										PTPRT
										PUM2
										PVRL2
										PXDN
										PYGL
										QSER1
										RAB11A
										RAB18
										RAB1A
										RAB1B
										RAB35
										RAB3C
										RAB3GAP2
										RABL2B
										RAG2
										RANBP17
										RANBP2
										RANBP9
										RANGAP1
										RAPH1
										RARS
										RBBP6
										RBBP8
										RBL1
										SCAF8
										RBM20
										RBM26
										RBM39
										RCOR2
										RCSD1
										RECQL5
										REL
										REPS1
										REPS2
										RERE
										RET
										TRMT10C
										RGPD4
										RGS16
										RGS22
										RGS5
										RICTOR
										RILPL1
										RIMS1
										RIN2
										RNF213
										RNF220
										RNPC3
										ROBO1
										ROCK2
										RPA2
										RPAP1
										RPAP2
										RPAP3
										RPGRIP1
										RPL36
										RPLP0
										RPP38
										RPRD2
										RPS14
										RPS2
										RPS6KA2
										RPS6KA3
										RPS6KA5
										RPS6KA6
										RPSA
										RPTOR
										RPUSD2
										RRAGD
										RREB1
										RRM2
										RRP12
										RS1
										RYR1
										SAFB
										PPP6R3
										SARS
										SARS2
										SART3
										SASH1
										SAT1
										SCAPER
										SCG2
										SCYL1
										SCYL2
										NEMF
										SDHA
										SEC31A
										SEPT10
										SEPT2
										SF3B2
										SF3B4
										SUGP1
										SFPQ
										SGIP1
										SHANK1
										SHC3
										SHCBP1
										SIGLEC5
										SIGLEC7
										SIK2
										SIPA1L2
										SIT1
										SLC20A2
										SLC25A16
										SLC25A4
										SLC3A2
										SLC9A1
										SLC9A6
										SLFN14
										SLITRK2
										SLK
										SLTM
										SMARCAD1
										SMARCAL1
										SMCR8
										SMG1
										SMTN
										SNF8
										SNTB1
										SNW1
										SNX2
										SNX29
										SNX3
										SOD1
										SORBS2
										SOS2
										SOX11
										SPAG5
										SPARCL1
										SPAST
										SPATA6
										SPEG
										SPIN1
										SPP1
										SPTA1
										SPTBN1
										SRCAP
										SRRM1
										SRRM2
										SSPO
										SSRP1
										ST6GALNAC4
										STAG1
										STARD3NL
										STAT3
										STAT5B
										STIM1
										STK11IP
										STK25
										STRAP
										SULT1B1
										SYDE1
										SYNE1
										SYNPO
										SYNPO2L
										SYNRG
										SYT4
										TAF13
										TANC2
										TANK
										TAOK2
										TAX1BP1
										TBC1D2
										TBC1D4
										TBCC
										TC2N
										TCEB1
										TCEB3
										TCF20
										TCF4
										TEC
										TECPR1
										TECR
										TES
										TFAP2E
										TFCP2
										TFG
										TFPT
										TFRC
										TG
										TGM1
										TGM2
										TGM4
										TGS1
										TH
										THOC5
										THRAP3
										TIAM1
										TIMM44
										TIMP3
										TJP1
										TJP2
										TJP3
										TLE4
										TMC5
										TMC8
										TMCC2
										TMEM200A
										TMTC4
										TNFAIP3
										TNFRSF21
										TNIK
										TNKS1BP1
										TNPO2
										TNRC18
										TNS3
										TOM1
										TOMM34
										TOR1AIP1
										TOX4
										TP73
										TPD52L2
										TPH2
										TPM1
										TRAP1
										TRIM23
										TRIM28
										TRIM55
										TRIM56
										TRIP12
										TRIT1
										TRMT1
										TRMT6
										TRPM6
										TRPM7
										TRPM8
										TRPS1
										TSC1
										TSSC4
										TTC9
										TTC9C
										TTK
										TTYH2
										TUBA1A
										TUBA1B
										TUBA1C
										TUBA3C
										TUBA3D
										TUBA4A
										TUBB3
										TXK
										TXLNB
										TXN
										UBA1
										UBE2Q1
										UBE2Z
										UBE4A
										UBN1
										UBR4
										UBR5
										UBTF
										UIMC1
										ULK1
										UPF1
										UPF3A
										USP10
										USP34
										USP42
										USP44
										USP47
										USP8
										UTP14A
										UTP20
										VANGL1
										VCP
										VDAC2
										VPS13B
										WAC
										WDR43
										WDR44
										WDR46
										WDR47
										WHSC1L1
										WIPF2
										WIZ
										WWC2
										WWC3
										XIAP
										XIRP2
										XKR4
										XPC
										XRCC6
										XRRA1
										YES1
										YLPM1
										YTHDC2
										YWHAB
										YWHAG
										YY1AP1
										ZAK
										ZBED4
										ZBTB49
										ZC3H11A
										ZC3H4
										ZC3HC1
										ZDBF2
										ZDHHC20
										ZDHHC5
										ZEB2
										ZFP36L2
										ZFR
										ZFYVE19
										ZHX3
										ZMIZ1
										ZMYND8
										ZNF184
										ZNF217
										ZNF248
										ZNF281
										ZNF3
										ZNF318
										ZNF420
										ZNF429
										ZNF43
										ZNF462
										ZNF479
										ZNF577
										ZNF592
										ZNF609
										ZNF644
										ZNF648
										ZNF668
										ZNF678
										ZNF680
										ZNF682
										CHAMP1
										ZNHIT6
										ZSCAN10
										ZWILCH
										CFH
										ENPP4
										FHL1
										MAGEC2
										KIAA2022
										BCAT1
										CA11
										DLGAP2
										CPXM1
										MED15
										ATG4A
										LEPR
										HLF
										KCNA1
										IFNG
										DGKB
										C6orf118
										CDH9
										ATP10B
										ATP13A4
										AP1M2
										ABCA1
										GNL3L
										ATG4D
										CCT6B
										ATP1A4
										CHI3L1
										BCMO1
										ALG10
										BTN3A3
										FLG
										FAM171B
										ADPRH
										FERD3L
										DOCK11
										FAM171A1
										CDH8
										DCP1B
										LHFPL4
										CD1B
										CD1E
										BCL6B
										GBP4
										KCNT2
										GRIK2
										HIST1H2AA
										HDX
										ATCAY
										ADAM29
										CST2
										CYP4F11
										MANEA
										CYP7B1
										CTU2
										C1orf65
										CCL13
										EDDM3A
										KCNJ12
										HIST2H2BE
										CHD3
										KRTAP5-5
										FCAR
										FGF3
										IFNA2
										MAGEA12
										ENPP1
[truncated: 87 more rows]

## Sheet: IndividualClassifier_OV
This tab contains drivers identified by each of the 10 individual methods in ovarian cancer. For gene-based methods (OncodriveFM, OncodriveCLUST, MutSig, ActiveDriver, Simon), genes with P<0.05 are included. For module based methods (FLN, NetBox, MEMo, Dendrix, FLNP), all genes within the modules are included.
OncodriveFM	OncodriveCLUST	MutSig	AvtiveDriver	Simon	FLN	NetBox	MEMo	Dendrix	FLNP	Union
TUBA4A	TP53	TP53	TARDBP	WNT16	AKT1	CTNNB1	BRCA1	ZFPM2	PTK6	TUBA4A
BRD2		CDK12	FMO5	HECW1	BRCA1	ERBB2	BRCA2	MGA	BRAF	BRD2
USP4		RB1	SETDB1	TMEM176A	CDH1	AKT1	CCNE1	ZNF638	MTOR	USP4
TAF1		DAD1	RFX5	CDC27	CTNNB1	PIK3CA	RB1	SCN2A	RAF1	TAF1
ACE		DUSP19	HRNR	CREBBP	ERBB2	RRAS2	RBBP8	GLI1	MAP2K1	ACE
PLCD4		PDAP1	FLG	TKTL1	MSH6	CDH1	MYC	PCLO	MDM4	PLCD4
LATS1		C1orf95	UBAP2L	TFAP2D	PIK3CA	PIK3R1	RNF144B	SAMD9L	CBLL1	LATS1
MMRN1		AOC2	LMNA	NR1H4	RRAS2	ITGB4		RPGRIP1	ERBB2	MMRN1
CORO2B		ZNF706	NES	TACC3	MSH2	ITGA6		ST18	TJP1	CORO2B
MFN1		GPX6	ARHGEF11	VSIG2	MLH1	EGFR		ASXL3	APC	MFN1
HIST1H1C		TRAF1	USP21	RB1CC1	EGFR	JUP		GNPAT	PRKCA	HIST1H1C
PYGM		DEFB118	SPEN	NR1H3	TP53	CA9		TFAP2D	MAPK14	PYGM
ZNF236		C10orf113	EPHA2	CENPQ	GSK3B	ESR1		CYP11B1	SRC	ZNF236
EIF2AK3		TKTL1	RCSD1	LRRC7	RAF1	PTPN14		ACACB	ERBB4	EIF2AK3
PSMC3		FAM24A	RASAL2	GAB2	SRC	VEGFA		CHD4	ABL1	PSMC3
ZNF16		PSMC3	CEP350	SLC18A1	PCNA	PTPN1		SMC1A	CDK5	ZNF16
PTPN13		HIST1H1C	PLA2G4A	KIAA2022	ESR1	EGF		ANK1	WNK1	PTPN13
SNED1		PRRG3	ASPM	THRAP3	ABL1	SRC		SACS	IGF1R	SNED1
KBTBD7		IL8	ATP2B4	ATP9A	APC	GSK3B		COL15A1	CTNNB1	KBTBD7
DGKH		BDKRB1	CENPF	CBLN4	MTOR	PTPRM		ATP11C	CDH1	DGKH
BRCA2		GABRA6	WNT4	TRAF1	PMS2	APLP2		KIT	IKBKB	BRCA2
RB1		TAS2R1	GNPAT	STYK1	PIK3R1	IRS1		LRP1	PIK3CA	RB1
ULK4		CACNG6	CEP170	CCAR1	SMAD4	CASP8		HTR2C	JAK2	ULK4
RFTN1		MARCH2	SRRM1	CPN2	JUN	APPL1		SCN1A	ERBB3	RFTN1
HECTD4		SMARCB1	YTHDF2	SETX	RB1	CTNND2		KDM5C	KLRG1	HECTD4
TBX3		PAGE2	OPRD1	FOXJ2	AKT2	NF2		MYH2	RRAS2	TBX3
C11orf30		LDOC1L	CAP1	CLDN18	PTK2	PIK3CB		ACTRT1	MLST8	C11orf30
C11orf82		KRTAP5-5	ZNF691	SP100	AR	SOS1		PLB1	MAP3K1	C11orf82
SETD2		MRPL42	PTPRF	RHOA	BRCA2	RAF1		THSD7B	AKT1	SETD2
GART		UBL4B	RNF220	ATP6AP1	TOPBP1	PPM1A		EMR3	LCK	GART
PTPRS		YOD1	NOC2L	PTPN18	ERBB3	NFKB1		KCNH7	PIK3R1	PTPRS
NLRP3		PSORS1C1	EVI5	STK10	BARD1	CTNNA1		FAM120C	PTK2	NLRP3
CREBBP		CREBBP	PKD2L1	PAK3	CDK5	ERBB2IP		TAF1	ERBB2IP	CREBBP
PTCH1		RHBG	BAG3	LAMP3	BRAF	PTPRF		L1CAM	PDE3B	PTCH1
LRBA		ATP6AP1	SEC23IP	ADCY2	RAC1	CASP3		TRAPPC8	MAP2K2	LRBA
PDZD2		TSPYL1	MKI67	CDH17	IRS1	VLDLR		HUWE1	TCF7L2	PDZD2
MGRN1		OR5M11	PTER	COL5A3	MAPK1	RAC1		STXBP5L	EGFR	MGRN1
CCDC88A		CNGA1	PTCHD3	LRP2	EP300	PKD1		MYH13	MAPK3	CCDC88A
VARS2		ZDHHC12	LARP4B	SLC13A1	SMAD3	IQGAP1		SCN10A	TCF7L1	VARS2
FBXW7		RB1CC1	PTEN	EPB41L3	CHEK2	MUC1		PODN	INSR	FBXW7
SF3A1		CBLC	ACAT1	LRBA	MSH3	RELN		CACNA2D1	FYN	SF3A1
F5		TRA2B	ZBTB16	HACE1	CCND1	CD19		TP53	CSK	F5
SEC23A		PRPH2	RBM7	OVGP1	CASP3	SMO		CHD6	PTK2B	SEC23A
TRPM2		RNF157	KIF18A	WNT11	RAD51	SHC1		CDH11	GSK3B	TRPM2
SDC1		NXPH2	CARS	EPDR1	CDC42	PTPN11		CYP7B1	MAPK1	SDC1
SLC4A4		CETN1	SMTNL1	UIMC1	RASA1	HDAC1		CUL9	ESR1	SLC4A4
C19orf47		FAM167B	MS4A1	GMCL1	CDK1	ERBB3		SORCS3	MAP2K4	C19orf47
CLTCL1		OR6A2	DAGLA	TBX5	JUP	PTEN		SYNJ1		CLTCL1
PTPRF		NPPB	FAM160A2	SI	MDM2	GNA13		KAT6B		PTPRF
NAV1		OR52N5	AHNAK	PSME1	BUB1B	FLT1		TG		NAV1
ATP13A1		EFEMP1	MARK2	RPGRIP1	VEGFA	GRIN2B		RB1CC1		ATP13A1
OVGP1		CDC27	POLD3	MFSD11	TGFBR2	SMAD4		SETD1A		OVGP1
PPFIA4		FAM171B	RNF169	OR1I1	ILK	DAB1		NLRC5		PPFIA4
MAGI3		WNT16	GAB2	CRTAC1	SMAD2	MS4A2		CELSR2		MAGI3
HIPK1		MMP19	MAML2	MYO3A	IGF1R	PIK3R2		MAST2		HIPK1
MLXIP		LAIR1	SSH1	SF3A1	ERBB4	MAP2K4		MADD		MLXIP
ABCA6		BOLL	KNTC1	BDKRB1	PRKDC	PICK1		DNAH10		ABCA6
DNMT3A		RPA1	UBC	GSS	LCK	SMAD3		EPHA3		DNMT3A
DOCK11		NEUROD1	AACS	RIMS4	CDK2	GRB2		HKDC1		DOCK11
NF1		SCEL	WBP11	SALL4	TSC2	CDKN1B		KIAA2022		NF1
CNTNAP1		AP1M1	KIF21A	RASSF2	CREBBP	GAB2		ARHGAP36		CNTNAP1
EZH1		ASNA1	LRRK2	PROKR2	PAK1	CCND1		RIMS2		EZH1
MYH3		GPR119	SCAF11	HAO1	MET	UBB		PKD1L1		MYH3
SPTAN1		KIAA1462	LIMA1	CDK5RAP1	SP1	GAB1		ZFHX3		SPTAN1
MYH11		MAS1L	LARP4	MIB1	BUB1	NDRG1		DSC1		MYH11
PLCB1		DYX1C1	KRT6B	ATP11C	AURKA	PSEN1		CDH10		PLCB1
SIPA1L1		CEACAM18	KRT6A	LUZP4	ATM	RPS6KB1		CNTN1		SIPA1L1
AOC2		SPR	ATF7	GPNMB	CREB1	SMAD7		AHNAK2		AOC2
CCAR1		STARD6	HNRNPA1	HTATSF1	CHEK1	PDPK1		ANK3		CCAR1
NCOA3		RIMS4	RDH5	GABRE	JAK2	IKBKB		ATP2B2		NCOA3
EIF2B5		OR11G2	ERBB3	NALCN	BCL2	IL2RA		COL22A1		EIF2B5
BRCA1		KCNJ1	STAT2	BFAR	IKBKB	KDR		CACNA1D		BRCA1
FMO5		MT4	GLI1	IL21R	RELA	IL2RB		FOCAD		FMO5
PREX1		C16orf70	MARS	SLC6A2	CTNNA1	CHUK		STAB2		PREX1
PPP2R1A		C8orf76	CHD4	CORO2B	RAD50	PDGFRB		C5orf42		PPP2R1A
VAV2		PREP	NAV3	MTFMT	INSR	JAK3		FREM2		VAV2
MAST2		TINAG	WNK1	EYA1	MAP2K4	PAK1		PLCB1		MAST2
STAU1		SYNGAP1	SCYL2	EIF3E	CDK4	ITGB3		SPAM1		STAU1
DCHS1		HNF1B	ARHGEF7	TUSC3	ACVR1	IL2RG		NAV3		DCHS1
SLC4A5		AURKC	CHAMP1	PPP2R1A	KRAS	PRKCZ		ZFHX4		SLC4A5
OSCP1		MGRN1	TUBA3C	PMPCB	NF2	HIF1A		LAMA3		OSCP1
DIAPH2		HAS2	FLT1	PTPRZ1	MAPK3	HRAS		ZNF462		DIAPH2
FES		MYL4	MTUS2	MEST	MRE11A	HDAC2		PCDH15		FES
PRPH2		PPP2CA	NBEA	ELAVL2	BMPR1A	MYC		EPHA7		PRPH2
ANK1		HIST1H1A	CKAP2	LZTS2	PIK3CG	IL2		NUP210		ANK1
CHD4		GSG2	MYCBP2	HNF1B	MUTYH	PTK2		SLC8A3		CHD4
ARID1A		ARHGEF9	SPRY2	EZH1	PDGFRB	JAK1		MYO5C		ARID1A
ATP9A		HOXD10	BAG5	DCUN1D4	CHUK	PTPN6		COL7A1		ATP9A
CASP1		CDK5RAP1	ADSSL1	USP46	TOP2A	RHOA		COL6A6		CASP1
SETDB1		G6PD	AHNAK2	ODAM	NRG1	LCK		ARHGAP35		SETDB1
ATG3		OR10X1	CHD8	FBXW7	MYC	AR		CACNA1C		ATG3
EPHB3		SCAMP3	ACIN1	UGDH	EGF	CSNK2A1		SOGA2		EPHB3
POGZ		UIMC1	MYH7	CRTAM	RPS6KB1	JAK2		IL21R		POGZ
CDK12		LRRK2	AKAP6	MADD	IRAK1	SMAD2		RASGRF1		CDK12
ADCY1		NARF	FRMD6	FHL5	MAP2K1	HSP90AA1		EGFR		ADCY1
GNAS		STAU1	ARID4A	KHDRBS2	HDAC1	FYN		GRIA2		GNAS
UNC5B		ODAM	SPTB	COL9A1	JAK1	EP300		VWF		UNC5B
SUPT5H		STX5	TRIP11	PRPH2	STK11			SPTB		SUPT5H
MTFMT		ALG10B	DDX24	TTK	GSK3A			ZNF208		MTFMT
KDM5C		C9orf171	TARSL2	PRSS16	PSEN1			PXDNL		KDM5C
JARID2		HAVCR1	CYFIP1	C7	RFC1			NCAN		JARID2
G6PD		C19orf53	TJP1	CDH9	CSK			TRRAP		G6PD
UBC		CPXCR1	VPS18	HAVCR1	FYN			RP1L1		UBC
SCN8A		CRTAC1	MGA	TRIM23	STAT3			C2CD3		SCN8A
ARID2		EMR3	DMXL2	TXNDC15	ATR			TMPRSS15		ARID2
F8		PSME1	TCF12	BCHE	TRRAP			COL4A5		F8
TRPS1		PTGFR	ANXA2	BBX	NFKB1			C11orf30		TRPS1
AP1M1		TBC1D21	VPS13C	GORASP1	MAP3K11			NOTCH4		AP1M1
MAP3K7		ANXA2	HERC1	PEX5L				CYP4A11		MAP3K7
PCDHGA10		ACTL8	ZNF609	KCNIP3				F8		PCDHGA10
PCDHGA12		FBLN2	AKAP13	EFEMP1				ANK2		PCDHGA12
FIGNL1		C9orf72	PRC1	TPO				NLRP4		FIGNL1
TDG		NCF2	MKL2	DLX2				ABCB4		TDG
TOP2A		PROKR2	NDE1	SDC1						TOP2A
DYX1C1		APTX	RBBP6	PTER						DYX1C1
MYLK		HTR2C	GTF3C1	BCL9						MYLK
YBX1		WIF1	ZSCAN10	PAPPA2						YBX1
MGAT5		FBLN5	CREBBP	FAM20B						MGAT5
PLXNB2		SDC1	ADCY9	MECR						PLXNB2
TACC3		LRFN5	RBL2	SCAMP3						TACC3
PLXNA4		PAX3	CTCF	PRAMEF12						PLXNA4
TP53		ZNF70	MYH13	GNPAT						TP53
SEC63		GDF3	MYH4	ACTL8						SEC63
DOCK2		CYP11B1	MYH1	CA14						DOCK2
		TOM1	MYH2	OLFM3						DAD1
		FAP	PITPNA	FGF23						DUSP19
		AMBN	SPECC1	ALG2						PDAP1
		OC90	SUPT6H	ELOVL3						C1orf95
		XAGE5	MYO18A	PCDHB9						ZNF706
		KRT72	RHOT1	KBTBD7						GPX6
		YWHAE	RAP1GAP2	NPPB						TRAF1
		UBC	PLXDC1	ZNF706						DEFB118
		CBLN4	P2RX1	TBX4						C10orf113
		CASP5	TUBG1	TAS2R8						TKTL1
		STK38	PRR15L	SLITRK3						FAM24A
		IL21R	B4GALNT2	PTGFR						PRRG3
		ARHGEF38	DDX5	CDKN2C						IL8
		KLK7	CEP95	ACTRT1						BDKRB1
		CHML	KIAA0195	ITIH5						GABRA6
		RPL32	LAMA3	ATF1						TAS2R1
		OR5AK2	DSG1	NEUROD4						CACNG6
		IRF2	MBD1	FAM124B						MARCH2
		GPR141	CXXC1	PTGIS						SMARCB1
		TBX5	ZNF407	HIST1H1A						PAGE2
		CSF2RA	SOGA2	TCP11						LDOC1L
		KBTBD7	LDLR	C16orf70						KRTAP5-5
		TDG	DDX39A	SLC10A2						MRPL42
		CENPP	PKN1	RTN2						UBL4B
		SMU1	KCNN1	ST3GAL3						YOD1
		REG4	ATP13A1	DACH2						PSORS1C1
		HKDC1	CLIP3	OMD						RHBG
		FMO5	SH3GL1	TUBA4A						ATP6AP1
		CSF3	RYR1	SPECC1						TSPYL1
		GPHB5	EIF3K	FOXP2						OR5M11
		P2RY13	LRFN1	HOXD10						CNGA1
		MSMB	SUPT5H	DYX1C1						ZDHHC12
		QSOX2	ZNF222	TMOD2						RB1CC1
		HEPACAM2	ARHGAP35	SUMF2						CBLC
		SNTG1	ZNF583	SPCS3						TRA2B
		ITGA2B	ZNF264	AP1M2						RNF157
		ADAMTS14	SLC20A1	DAD1						NXPH2
		FABP3	PTPN18	PRRG3						CETN1
		PCDHGA10	LCT	BST2						FAM167B
		GIGYF2	RIF1	ZNF236						OR6A2
		TMPRSS3	ACVR1	DEFB118						NPPB
		FAM83A	COBLL1	ARHGEF9						OR52N5
		PPP2R1A	SCN3A	RFTN1						EFEMP1
		ACPP	PPIG	AOC2						CDC27
		ERI3	HAT1	EXOC4						FAM171B
		ARMS2	DUSP19	C19orf57						WNT16
		NR1H3	STAT1	FIGNL1						MMP19
		SLURP1	SPATS2L	ZRANB2						LAIR1
		TMOD2	BMPR2	BTBD3						BOLL
		PDE6H	PUM2	RHBG						RPA1
		GMPR2	RAPH1	IRS4						NEUROD1
		CNIH4	PIKFYVE	SLC39A11						SCEL
		GPS2	APOB	MYH11						ASNA1
		CHD1L	ATIC	KRAS						GPR119
		ARFGAP2	TNS1	REG4						KIAA1462
		TGM3	TUBA4A	VAV3						MAS1L
		OR10J3	ALPP	CRB1						CEACAM18
		EZH1	PASK	ERN2						SPR
		HRSP12	CAD	SOX5						STARD6
		BRD2	SOS1	SLCO1B1						RIMS4
		MEIG1	NRXN1	ERCC5						OR11G2
		C11orf52	VWA3B	TBX3						KCNJ1
		OR5H2	SDCBP2	BAI3						MT4
		BRCA1	TPX2	EPHA7						C16orf70
		DOK2	HCK	KIAA1614						C8orf76
		HDAC11	NCOA6	PAX3						PREP
		CCDC87	FAM83D	MFSD9						TINAG
		COL9A2	CDC25B	STAB2						SYNGAP1
		LZTS2	CHD6	SCEL						HNF1B
		PPBP	CSNK2A1	APTX						AURKC
		PQBP1	SLC23A2	TINAG						HAS2
		S1PR3	DEPDC5	CASP1						MYL4
		CDK1	TRIOBP	CASP5						PPP2CA
		KCNS3	ZBTB20	SLC28A2						HIST1H1A
		PTMA	DTX3L	ADAMTS14						GSG2
		TRIM13	MYLK	MMRN1						ARHGEF9
		KRTAP19-4	STAG1	MTTP						HOXD10
		GGA3	PIK3CB	SLCO1C1						CDK5RAP1
		EIF3E	COPB2	TDG						OR10X1
		NFATC2IP	TBC1D5	C12orf10						SCAMP3
		MYF5	PLD1	FBLN5						UIMC1
		MADD	TFRC	NTRK3						LRRK2
		KCNJ15	PAK2	KIF2B						NARF
		ZDHHC23	TGFBR2	GALNT1						ODAM
		COX6B1	MLH1	CBLC						STX5
		EIF2B5	NKTR	NUF2						ALG10B
		EPS8L3	MAP4	USP21						C9orf171
		MAST3	ROBO1	HMCN1						HAVCR1
		NLRP4	MINA	FLG2						C19orf53
		ZNF16	CENPE	CNIH4						CPXCR1
		GPR114	TRPC3	ITPKB						CRTAC1
		GADD45B	BOD1L1	ST6GAL2						EMR3
		GSS	CLGN	CNGA3						PSME1
		MUC7	ZNF718	PKP4						PTGFR
		ERCC6	PROM1	ATG3						TBC1D21
		ANGPT1	SLC25A4	CCDC39						ANXA2
		LIAS	FAT1	STXBP5L						ACTL8
		ATG3	LRPAP1	GLRA3						FBLN2
		HNRNPH3	EXOC1	ADAMTS16						C9orf72
		RS1	DCK	GZMA						NCF2
		GPRIN3	ALB	IQGAP2						PROKR2
		ANKRD7	SPP1	GABRA6						APTX
		PNP	APC	SCML4						HTR2C
		PLD5	DNAH5	CPXCR1						WIF1
		B2M	MATR3	HTR2C						FBLN5
		LPCAT1	PCDHGA5	GPR119						LRFN5
		CLIC2	TCOF1	DOK2						PAX3
		NR1H4	SH3PXD2B	SNTG1						ZNF70
		EPHA7	ZNF354A	ST18						GDF3
		ANKRD35	ZNF354B	FAM83A						CYP11B1
		ZFAND2A	NIPBL	C9orf72						TOM1
		OR5D16	ERBB2IP	SLC39A12						FAP
		CEACAM7	IQGAP2	RGS18						AMBN
		PRSS16	AIM1	PABPC3						OC90
		LPAR4	ROS1	TMEM132D						XAGE5
		TACC3	HIVEP1	MCHR2						KRT72
		ACOX1	LAMA2	KCNE4						YWHAE
		EGFR	BCLAF1	BOLL						CBLN4
		LCOR	UTRN	CAMK4						CASP5
		POLR2I	TIAM2	CLEC4F						STK38
		KRTAP10-9	HIST1H1C	GRM1						IL21R
		TXNDC15	HIST1H2BG	NR4A2						ARHGEF38
			HIST1H2AG	ANKRD29						KLK7
			HIST1H4J	ANGPT1						CHML
			HIST1H2AM	PPP1R3A						RPL32
			HIST1H2BO	CNTNAP5						OR5AK2
			PPP1R11	SLC24A2						IRF2
			TRIM39	MMP16						GPR141
			PPP1R10	CLDN17						TBX5
			RING1	HKDC1						CSF2RA
			ANKS1A	MED19						CENPP
			FANCE	UTP14A						SMU1
			CD2AP	MS4A1						REG4
			RPP40	LHFPL4						HKDC1
			GSTA1	ST3GAL2						CSF3
			DST	KIT						GPHB5
			PHF3	AASDH						P2RY13
			BAI3	SLC37A3						MSMB
			RREB1	RAB28						QSOX2
			TTK	DNAH3						HEPACAM2
			MAP3K7	C11orf30						SNTG1
			SRRT	PKD1L1						ITGA2B
			KCND2	SLC45A3						ADAMTS14
			PTPRZ1	ADAMTS4						FABP3
			ZNF800	CHRM3						GIGYF2
			FLNC	IQCC						TMPRSS3
			AHCYL2	TMPRSS3						FAM83A
			TMEM209	SIGLEC12						ACPP
			BRAF	C19orf47						ERI3
			EPHA1	ZDHHC12						ARMS2
			TWISTNB	NLRP4						NR1H3
			MACC1	LMNA						SLURP1
			NUPL2	CYP11B1						TMOD2
			IGF2BP3	TYW3						PDE6H
			GLI3	SNX7						GMPR2
			BLVRA	NTNG1						CNIH4
			CAMK2B	NLRP3						GPS2
			LIMK1	TRIM58						CHD1L
			DYNC1I1	DUSP19						ARFGAP2
			ARPC1A	PGLYRP4						TGM3
			VPS13B	COL6A3						OR10J3
			ZNF706	ATP1A1						HRSP12
			ABRA	HDAC11						MEIG1
			TRPS1	PPBP						C11orf52
			ASAP1	PLB1						OR5H2
			ZNF16	KLF15						DOK2
			WRN	PRDM9						HDAC11
			ASH2L	KIAA1324L						CCDC87
			LYN	CHMP4C						COL9A2
			PENK	GPR101						LZTS2
			CLVS1	LRFN5						PPBP
			TBC1D2	QSOX2						PQBP1
			ZNF462	KIAA1462						S1PR3
			PTPN3	OR4K2						CDK1
			MAPKAP1	PSMC3						KCNS3
			TTF1	SCN3B						PTMA
			KIF24	B2M						TRIM13
			ZBTB5	FAM111A						KRTAP19-4
			PGM5	TBC1D21						GGA3
			TLE4	LAIR1						EIF3E
			S1PR3	KIR3DL1						NFATC2IP
			IRS4	BDKRB2						MYF5
			PAK3	LRP1B						MADD
			HTATSF1	KLK7						KCNJ15
			MAGEA1	ARMC4						ZDHHC23
			DUSP9	GP2						COX6B1
			HCFC1	COL22A1						EPS8L3
			IRAK1	TAS2R1						MAST3
			G6PD	MUC17						NLRP4
			BMX	ZFPM2						GPR114
			MAP7D2	ZNF804A						GADD45B
			POLA1	KRT4						GSS
			FAM47C	KRT72						MUC7
			SLC9A7	ZNF16						ERCC6
			AKAP4	KCNS3						ANGPT1
			SHROOM2	FEZ2						LIAS
			AMOT	INSR						HNRNPH3
			ERCC6L	CSN3						RS1
			HUWE1	SOSTDC1						GPRIN3
			IQSEC2	PTCRA						ANKRD7
			MOSPD2	PAH						PNP
			RBM10	LRRC15						PLD5
			SASH3	OR5B2						B2M
			TBL1X	PRSS27						LPCAT1
			BPNT1	OR9G4						CLIC2
			CDA	MANEA						NR1H4
			FABP3	OR8J1						EPHA7
			HEATR1	ZMAT3						ANKRD35
			KIF21B	PURG						ZFAND2A
			LRRC47	CYP7B1						OR5D16
			MYOM3	CES3						CEACAM7
			NAV1	ADAMTS20						PRSS16
			WDR47	KIAA1919						LPAR4
			BIRC6	RNASE11						ACOX1
			DARS	WFIKKN2						EGFR
			HJURP	MYH10						LCOR
			IRS1	STARD6						POLR2I
			KCNIP3	CNTNAP2						KRTAP10-9
			SLC8A1	OR5R1						TXNDC15
			SMARCAL1	GPR149						TARDBP
			SPR	RTP1						RFX5
			WDR75	MRPS22						HRNR
			ZEB2	PACS1						FLG
			BBX	PPM1E						UBAP2L
			CTNNB1	DDIT3						LMNA
			DYNC1LI1	DPP10						NES
			ECT2	UBQLN3						ARHGEF11
			GOLIM4	OR11H6						USP21
			LIMD1	OR4L1						SPEN
			PRKAR2A	OR4N2						EPHA2
			PRKCI	KCMF1						RCSD1
			SLC4A7	CLEC14A						RASAL2
			FAM13A	CEACAM7						CEP350
			GABRB1	CETN1						PLA2G4A
			KCTD8	KCNA3						ASPM
			KIT	CD163						ATP2B4
			NFKB1	CD163L1						CENPF
			ANXA6	AMBN						WNT4
			DDX46	OR6B3						GNPAT
			F2R	IGSF22						CEP170
			OSMR	GPHB5						SRRM1
			RAPGEF6	OR10A7						YTHDF2
			RASGRF2	C12orf40						OPRD1
			UBLCP1	F2						CAP1
			BACH2	PLD5						ZNF691
			HIST1H1T	YOD1						RNF220
			MAP3K5	C3orf22						NOC2L
			POU5F1	OR56A1						EVI5
			TNFAIP3	OR52N5						PKD2L1
			COBL	CHRM2						BAG3
			CUX1	PENK						SEC23IP
			EGFR	OR5AK2						MKI67
			PPP1R9A	OR8H3						PTER
			PTPN12	MGAT4C						PTCHD3
			ARFGEF1	OR10G7						LARP4B
			MTDH	PLCXD3						PTEN
			MTERFD1	RGS7						ACAT1
			KAT6A	OTOP2						ZBTB16
			NDRG1	CYLC1						RBM7
			NSMAF	WBP2NL						KIF18A
			PINX1	OR2T34						CARS
			PSD3	GPR132						SMTNL1
			STMN4	OLFML1						MS4A1
			UBR5	KCNJ12						DAGLA
			ABCA1	ZDHHC23						FAM160A2
			CIZ1	GDF3						AHNAK
			PRPF4	HIST2H2BE						MARK2
			IDE	ANP32C						POLD3
			MYPN	ARMCX2						RNF169
			ZEB1	OR6A2						GAB2
			CTR9	ZNF479						MAML2
			DDB1	MC2R						SSH1
			KCNJ1	MAGEA11						KNTC1
			NUP98	GPRIN3						AACS
			SSRP1	STAC3						WBP11
			TAF6L	ROR1						KIF21A
			WDR74	OR4C46						SCAF11
			EP400	KRTAP5-5						LIMA1
			IRAK3	SLITRK2						LARP4
			ITGB7	UBL4B						KRT6B
			MED13L	CYP4F12						KRT6A
			STAT6	OR10X1						ATF7
			ABCC4	OR10H1						HNRNPA1
			HS6ST3	KRTAP19-4						RDH5
			ADCK1	GPR141						ERBB3
			BRF1	PCDHB13						STAT2
			FANCM	HIST1H1T						GLI1
			ARHGEF40	ZNF70						MARS
			KTN1	OR6C75						NAV3
			ACTC1	INSC						WNK1
			TICRR	LRRK2						SCYL2
			PYGO1	LIPI						ARHGEF7
			SIN3A	KIR2DL4						CHAMP1
			SLC12A6	MAGEB16						TUBA3C
			FAM65A	APOD						FLT1
			HAGH	ARID2						MTUS2
			SH2B1	FAM47B						NBEA
			SRRM2	TSPYL1						CKAP2
			CDC27	SPANXN3						MYCBP2
			DHX8	C8orf76						SPRY2
			GRB2	PTPRT						BAG5
			MC2R	LCOR						ADSSL1
			BST2	OR10J3						AHNAK2
			CASP14	NACA						CHD8
			IRF3	OR11G2						ACIN1
			PRKCG	HIST1H2AM						MYH7
			RRAS	WDR5B						AKAP6
			SARS2	GAL3ST4						FRMD6
			TYK2	PGAP1						ARID4A
			PREX1	PELI1						SPTB
			RALY	GRB2						TRIP11
			SALL4	HIST1H2BH						DDX24
			CSF2RB	OR5B17						TARSL2
			EIF4G3	OR5H2						CYFIP1
			ECE1	PCDH20						TJP1
			TCEB3	MRPL42						VPS18
			NUDC	TUBA3C						MGA
			EPB41	AVPR1B						DMXL2
			KHDRBS1	HSD17B11						TCF12
			HPCA	OR5B21						VPS13C
			PHC2	ASNA1						HERC1
			CC2D1B	CCT8L2						ZNF609
			PRKAA2	CNGA1						AKAP13
			DAB1	OR2M2						PRC1
			SRSF11	RYR2						MKL2
			ZRANB2	KLHL9						NDE1
			SSX2IP	GPX6						RBBP6
			DNTTIP2	EPS8L3						GTF3C1
			RBM15	ARHGEF15						ZSCAN10
			RHOC	ASB12						ADCY9
			NRAS	L1CAM						RBL2
			ACP6	MFAP3L						CTCF
			RPRD2	CHML						MYH13
			PKLR	C1orf95						MYH4
			IQGAP3	KPRP						MYH1
			COPA	FAM24A						MYH2
			CD244	OR13C5						PITPNA
			RABGAP1L	SPIN3						SPECC1
			ABL2	C10orf113						SUPT6H
			CYB5R1	OR5D16						MYO18A
			EIF2D	KRT6A						RHOT1
			FBXO28	OR51A4						RAP1GAP2
			LBR	KRTAP27-1						PLXDC1
			EPHX1	BRCA1						P2RX1
			PXDN	USH2A						TUBG1
			UXS1	PRKCQ						PRR15L
			SLC5A7	PRR11						B4GALNT2
			TANC1	PQBP1						DDX5
			DNER	MOGAT3						CEP95
			LRRFIP1	FAM45A						KIAA0195
			VGLL4	IFNA13						LAMA3
			MYRIP	CACNG6						DSG1
			SNRK	MYCBPAP						MBD1
			MON1A	RB1						CXXC1
			H1FX	TP53						ZNF407
			ACAD11	ACRC						SOGA2
			TSC22D2	OR5F1						LDLR
			SMC4	CSMD3						DDX39A
			ABCF3	OR4S2						PKN1
			TP63	ISX						KCNN1
			FGFR3	ALG10B						CLIP3
			FAM114A1	TMEM70						SH3GL1
			RBM47	CNBD1						RYR1
			KIAA1211	ZNF746						EIF3K
			YTHDC1	OR5P2						LRFN1
			LARP7	FAM47A						ZNF222
			HSPA4L	CYHR1						ARHGAP35
			FGA	RNASE9						ZNF583
			RAPGEF2	NF1						ZNF264
			CEP72	PCSK2						SLC20A1
			BRD9							PTPN18
			KIAA0947							LCT
			RICTOR							RIF1
			ACTBL2							ACVR1
			CARTPT							COBLL1
			FCHO2							SCN3A
			LNPEP							PPIG
			SNCAIP							HAT1
			PDLIM4							STAT1
			AFF4							SPATS2L
			IK							BMPR2
			ABLIM3							PUM2
			FGFR4							RAPH1
			NUP153							PIKFYVE
			HIST1H1A							APOB
			OR5V1							ATIC
			MDC1							TNS1
			ZNF318							ALPP
			GSTA2							PASK
			FUT9							CAD
			BEND3							SOS1
			LAMA4							NRXN1
			TMEM200A							VWA3B
			SGK1							SDCBP2
			CDK13							TPX2
			YWHAG							HCK
			RSBN1L							NCOA6
			ZKSCAN5							FAM83D
			SRPK2							CDC25B
			ZNF777							CHD6
			ABCF2							CSNK2A1
			PCM1							SLC23A2
			RAB11FIP1							DEPDC5
			JPH1							TRIOBP
			STMN2							ZBTB20
			PTDSS1							DTX3L
			SLC45A4							STAG1
			PARP10							PIK3CB
			DENND4C							COPB2
			SMU1							TBC1D5
			TPM2							PLD1
			SMC5							TFRC
			GABBR2							PAK2
			CNTRL							TGFBR2
			OR1K1							MLH1
			SPTAN1							NKTR
			CCBL1							MAP4
			ABL1							ROBO1
			GTF3C4							MINA
			MED22							CENPE
			CAMSAP1							TRPC3
			CALML5							BOD1L1
			HSPA14							CLGN
			EPC1							ZNF718
			CDK1							PROM1
			LZTS2							SLC25A4
			NOLC1							FAT1
			TIAL1							LRPAP1
			CYP2E1							EXOC1
			HBD							DCK
			LGR4							ALB
			TNKS1BP1							SPP1
			PRPF19							APC
			RPS6KB2							DNAH5
			CORO1B							MATR3
			NUMA1							PCDHGA5
			KCNE3							TCOF1
			RSF1							SH3PXD2B
			PKP2							ZNF354A
			RPAP3							ZNF354B
			USP15							NIPBL
			XPOT							ERBB2IP
			CDK17							IQGAP2
			PEBP1							AIM1
			TAOK3							ROS1
			RSRC2							HIVEP1
			ELF1							LAMA2
			ZC3H13							BCLAF1
			NDFIP2							UTRN
			STK24							TIAM2
			EFNB2							HIST1H2BG
			PNN							HIST1H2AG
			ARF6							HIST1H4J
			SIX4							HIST1H2AM
			ZC3H14							HIST1H2BO
			SERPINA3							PPP1R11
			EVL							TRIM39
			RPLP1							PPP1R10
			UBE2Q2							RING1
			BLM							ANKS1A
			MAPK8IP3							FANCE
			POLR3E							CD2AP
			IL4R							RPP40
			PAPD5							GSTA1
			MT1B							DST
			CPNE2							PHF3
			PLEKHG4							BAI3
			EDC4							RREB1
			ANKRD11							TTK
			CHMP1A							SRRT
			DLG4							KCND2
			NEURL4							PTPRZ1
			AP2B1							ZNF800
			MED1							FLNC
			KRT13							AHCYL2
			STAT5B							TMEM209
			MYL4							BRAF
			STXBP4							EPHA1
			PRR11							TWISTNB
			ABCA8							MACC1
			TMC8							NUPL2
			CBX8							IGF2BP3
			USP14							GLI3
			CETN1							BLVRA
			CEP192							CAMK2B
			FHOD3							LIMK1
			SERPINB5							DYNC1I1
			RAB11B							ARPC1A
			EPOR							VPS13B
			RAD23A							ABRA
			PDCD5							ASAP1
			ECH1							WRN
			CYP2A13							ASH2L
			CIC							LYN
			CD3EAP							PENK
			CALM3							CLVS1
			SCAF1							TBC1D2
			PPP6R1							ZNF462
			NINL							PTPN3
			DNTTIP1							MAPKAP1
			DPM1							TTF1
			PPDPF							KIF24
			GMEB2							ZBTB5
			PDXK							PGM5
			COL6A2							TLE4
			BID							IRS4
			MORC2							PAK3
			EIF4ENIF1							HTATSF1
			GGA1							MAGEA1
			GTSE1							DUSP9
			REPS2							HCFC1
			SCML1							IRAK1
			GPR34							BMX
			TBC1D25							MAP7D2
			MAGED2							POLA1
			NONO							FAM47C
			ABCB7							SLC9A7
			MID2							AKAP4
			PSMD10							SHROOM2
			WDR44							AMOT
			F9							ERCC6L
			ZNF185							HUWE1
			TTN							IQSEC2
			RB1							MOSPD2
			BRCA1							RBM10
			TP53							SASH3
			SON							TBL1X
			PRUNE2							BPNT1
			TOP2A							CDA
										HEATR1
										KIF21B
										LRRC47
										MYOM3
										WDR47
										BIRC6
										DARS
										HJURP
										IRS1
										KCNIP3
										SLC8A1
										SMARCAL1
										WDR75
										ZEB2
										BBX
										CTNNB1
										DYNC1LI1
										ECT2
										GOLIM4
										LIMD1
										PRKAR2A
										PRKCI
										SLC4A7
										FAM13A
										GABRB1
										KCTD8
										KIT
										NFKB1
										ANXA6
										DDX46
										F2R
										OSMR
										RAPGEF6
										RASGRF2
										UBLCP1
										BACH2
										HIST1H1T
										MAP3K5
										POU5F1
										TNFAIP3
										COBL
										CUX1
										PPP1R9A
										PTPN12
										ARFGEF1
										MTDH
										MTERFD1
										KAT6A
										NDRG1
										NSMAF
										PINX1
										PSD3
										STMN4
										UBR5
										ABCA1
										CIZ1
										PRPF4
										IDE
										MYPN
										ZEB1
										CTR9
										DDB1
										NUP98
										SSRP1
										TAF6L
										WDR74
										EP400
										IRAK3
										ITGB7
										MED13L
										STAT6
										ABCC4
										HS6ST3
										ADCK1
										BRF1
										FANCM
										ARHGEF40
										KTN1
										ACTC1
										TICRR
										PYGO1
										SIN3A
										SLC12A6
										FAM65A
										HAGH
										SH2B1
										SRRM2
										DHX8
										GRB2
										MC2R
										BST2
										CASP14
										IRF3
										PRKCG
										RRAS
										SARS2
										TYK2
										RALY
										SALL4
										CSF2RB
										EIF4G3
										ECE1
										TCEB3
										NUDC
										EPB41
										KHDRBS1
										HPCA
										PHC2
										CC2D1B
										PRKAA2
										DAB1
										SRSF11
										ZRANB2
										SSX2IP
										DNTTIP2
										RBM15
										RHOC
										NRAS
										ACP6
										RPRD2
										PKLR
										IQGAP3
										COPA
										CD244
										RABGAP1L
										ABL2
										CYB5R1
										EIF2D
										FBXO28
										LBR
										EPHX1
										PXDN
										UXS1
										SLC5A7
										TANC1
										DNER
										LRRFIP1
										VGLL4
										MYRIP
										SNRK
										MON1A
										H1FX
										ACAD11
										TSC22D2
										SMC4
										ABCF3
										TP63
										FGFR3
										FAM114A1
										RBM47
										KIAA1211
										YTHDC1
										LARP7
										HSPA4L
										FGA
										RAPGEF2
										CEP72
										BRD9
										KIAA0947
										RICTOR
										ACTBL2
										CARTPT
										FCHO2
										LNPEP
										SNCAIP
										PDLIM4
										AFF4
										IK
										ABLIM3
										FGFR4
										NUP153
										OR5V1
										MDC1
										ZNF318
										GSTA2
										FUT9
										BEND3
										LAMA4
										TMEM200A
										SGK1
										CDK13
										YWHAG
										RSBN1L
										ZKSCAN5
										SRPK2
										ZNF777
										ABCF2
										PCM1
										RAB11FIP1
										JPH1
										STMN2
										PTDSS1
										SLC45A4
										PARP10
										DENND4C
										TPM2
										SMC5
										GABBR2
										CNTRL
										OR1K1
										CCBL1
										ABL1
										GTF3C4
										MED22
										CAMSAP1
										CALML5
										HSPA14
										EPC1
										NOLC1
										TIAL1
										CYP2E1
										HBD
										LGR4
										TNKS1BP1
										PRPF19
										RPS6KB2
										CORO1B
										NUMA1
										KCNE3
										RSF1
										PKP2
										RPAP3
										USP15
										XPOT
										CDK17
										PEBP1
										TAOK3
										RSRC2
										ELF1
										ZC3H13
										NDFIP2
										STK24
										EFNB2
										PNN
										ARF6
										SIX4
										ZC3H14
										SERPINA3
										EVL
										RPLP1
										UBE2Q2
										BLM
										MAPK8IP3
										POLR3E
										IL4R
										PAPD5
										MT1B
										CPNE2
										PLEKHG4
										EDC4
										ANKRD11
										CHMP1A
										DLG4
										NEURL4
										AP2B1
										MED1
										KRT13
										STAT5B
										STXBP4
										PRR11
										ABCA8
										TMC8
										CBX8
										USP14
										CEP192
										FHOD3
										SERPINB5
										RAB11B
										EPOR
										RAD23A
										PDCD5
										ECH1
										CYP2A13
										CIC
										CD3EAP
										CALM3
										SCAF1
										PPP6R1
										NINL
										DNTTIP1
										DPM1
										PPDPF
										GMEB2
										PDXK
										COL6A2
										BID
										MORC2
										EIF4ENIF1
										GGA1
										GTSE1
										REPS2
										SCML1
										GPR34
										TBC1D25
										MAGED2
										NONO
										ABCB7
										MID2
										PSMD10
										WDR44
										F9
										ZNF185
										TTN
										SON
										PRUNE2
										HECW1
										TMEM176A
										TFAP2D
										VSIG2
										CENPQ
										LRRC7
										SLC18A1
										KIAA2022
										THRAP3
										STYK1
										CPN2
										SETX
										FOXJ2
										CLDN18
										SP100
										RHOA
										STK10
										LAMP3
										ADCY2
										CDH17
										COL5A3
										LRP2
										SLC13A1
										EPB41L3
										HACE1
										WNT11
										EPDR1
										GMCL1
										SI
										RPGRIP1
										MFSD11
										OR1I1
										MYO3A
										RASSF2
										HAO1
										MIB1
										ATP11C
										LUZP4
										GPNMB
										GABRE
										NALCN
										BFAR
										SLC6A2
										EYA1
										TUSC3
										PMPCB
										MEST
										ELAVL2
										DCUN1D4
										USP46
										UGDH
										CRTAM
										FHL5
										KHDRBS2
										COL9A1
										C7
										CDH9
										TRIM23
										BCHE
										GORASP1
										PEX5L
										TPO
										DLX2
										BCL9
										PAPPA2
										FAM20B
										MECR
										PRAMEF12
										CA14
										OLFM3
										FGF23
										ALG2
										ELOVL3
										PCDHB9
										TBX4
										TAS2R8
										SLITRK3
										CDKN2C
										ACTRT1
										ITIH5
										ATF1
										NEUROD4
										FAM124B
										PTGIS
										TCP11
										SLC10A2
										RTN2
										ST3GAL3
										DACH2
										OMD
										FOXP2
										SUMF2
										SPCS3
										AP1M2
										EXOC4
										C19orf57
										BTBD3
										SLC39A11
										KRAS
										VAV3
										CRB1
										ERN2
										SOX5
										SLCO1B1
										ERCC5
										KIAA1614
										MFSD9
										STAB2
										SLC28A2
										MTTP
										SLCO1C1
										C12orf10
										NTRK3
										KIF2B
										GALNT1
										NUF2
										HMCN1
										FLG2
										ITPKB
										ST6GAL2
										CNGA3
										PKP4
										CCDC39
										STXBP5L
										GLRA3
										ADAMTS16
										GZMA
										SCML4
										ST18
										SLC39A12
										RGS18
										PABPC3
										TMEM132D
										MCHR2
										KCNE4
										CAMK4
										CLEC4F
										GRM1
										NR4A2
										ANKRD29
										PPP1R3A
										CNTNAP5
										SLC24A2
										MMP16
										CLDN17
										MED19
										UTP14A
										LHFPL4
										ST3GAL2
										AASDH
										SLC37A3
										RAB28
										DNAH3
										PKD1L1
										SLC45A3
										ADAMTS4
										CHRM3
										IQCC
										SIGLEC12
										TYW3
										SNX7
										NTNG1
										TRIM58
										PGLYRP4
										COL6A3
										ATP1A1
										PLB1
										KLF15
										PRDM9
										KIAA1324L
										CHMP4C
										GPR101
										OR4K2
										SCN3B
										FAM111A
										KIR3DL1
										BDKRB2
										LRP1B
										ARMC4
										GP2
										COL22A1
										MUC17
										ZFPM2
										ZNF804A
										KRT4
										FEZ2
										INSR
										CSN3
										SOSTDC1
										PTCRA
										PAH
										LRRC15
										OR5B2
										PRSS27
										OR9G4
										MANEA
										OR8J1
										ZMAT3
										PURG
										CYP7B1
										CES3
										ADAMTS20
										KIAA1919
										RNASE11
										WFIKKN2
										MYH10
										CNTNAP2
										OR5R1
										GPR149
										RTP1
										MRPS22
										PACS1
										PPM1E
										DDIT3
										DPP10
										UBQLN3
										OR11H6
										OR4L1
										OR4N2
										KCMF1
										CLEC14A
										KCNA3
										CD163
										CD163L1
										OR6B3
										IGSF22
										OR10A7
										C12orf40
										F2
										C3orf22
										OR56A1
										CHRM2
										OR8H3
										MGAT4C
										OR10G7
										PLCXD3
										RGS7
										OTOP2
										CYLC1
										WBP2NL
										OR2T34
										GPR132
										OLFML1
										KCNJ12
										HIST2H2BE
										ANP32C
										ARMCX2
										ZNF479
										MAGEA11
										STAC3
										ROR1
										OR4C46
										SLITRK2
										CYP4F12
										OR10H1
										PCDHB13
										OR6C75
										INSC
										LIPI
										KIR2DL4
										MAGEB16
										APOD
										FAM47B
										SPANXN3
										PTPRT
										NACA
										WDR5B
										GAL3ST4
										PGAP1
										PELI1
										HIST1H2BH
										OR5B17
										PCDH20
										AVPR1B
										HSD17B11
										OR5B21
										CCT8L2
										OR2M2
										RYR2
										KLHL9
										ARHGEF15
										ASB12
										L1CAM
										MFAP3L
										KPRP
										OR13C5
										SPIN3
										OR51A4
										KRTAP27-1
										USH2A
										PRKCQ
										MOGAT3
										FAM45A
										IFNA13
										MYCBPAP
										ACRC
										OR5F1
										CSMD3
										OR4S2
										ISX
										TMEM70
										CNBD1
										ZNF746
										OR5P2
										FAM47A
										CYHR1
										RNASE9
										PCSK2
										AKT1
										CDH1
										ERBB2
										MSH6
										PIK3CA
										RRAS2
										MSH2
										GSK3B
										RAF1
										SRC
										PCNA
										ESR1
										MTOR
										PMS2
										PIK3R1
										SMAD4
										JUN
										AKT2
										PTK2
										AR
										TOPBP1
										BARD1
										CDK5
										RAC1
										MAPK1
										EP300
										SMAD3
										CHEK2
										MSH3
										CCND1
										CASP3
										RAD51
										CDC42
										RASA1
										JUP
										MDM2
										BUB1B
										VEGFA
										ILK
										SMAD2
										IGF1R
										ERBB4
										PRKDC
										LCK
										CDK2
										TSC2
										PAK1
										MET
										SP1
										BUB1
										AURKA
										ATM
										CREB1
										CHEK1
										JAK2
										BCL2
										IKBKB
										RELA
										CTNNA1
										RAD50
										MAP2K4
										CDK4
										NF2
										MAPK3
										MRE11A
										BMPR1A
										PIK3CG
										MUTYH
										PDGFRB
										CHUK
										NRG1
										MYC
										EGF
										RPS6KB1
										MAP2K1
										HDAC1
										JAK1
										STK11
										GSK3A
										PSEN1
										RFC1
										CSK
										FYN
										STAT3
										ATR
										TRRAP
										MAP3K11
										ITGB4
										ITGA6
										CA9
										PTPN14
										PTPN1
										PTPRM
										APLP2
										CASP8
										APPL1
										CTNND2
										PPM1A
										VLDLR
										PKD1
										IQGAP1
										MUC1
										RELN
										CD19
										SMO
										SHC1
										PTPN11
										GNA13
										GRIN2B
										MS4A2
										PIK3R2
										PICK1
										CDKN1B
										UBB
										GAB1
										SMAD7
										PDPK1
										IL2RA
										KDR
										IL2RB
										JAK3
										ITGB3
										IL2RG
										PRKCZ
										HIF1A
										HRAS
										HDAC2
										IL2
										PTPN6
										HSP90AA1
										CCNE1
										RBBP8
										RNF144B
										ZNF638
										SCN2A
										PCLO
										SAMD9L
										ASXL3
										ACACB
										SMC1A
										SACS
										COL15A1
										LRP1
										SCN1A
										THSD7B
										KCNH7
										FAM120C
										TRAPPC8
										SCN10A
										PODN
										CACNA2D1
										CDH11
										CUL9
										SORCS3
										SYNJ1
										KAT6B
										TG
										SETD1A
										NLRC5
										CELSR2
										DNAH10
										EPHA3
										ARHGAP36
										RIMS2
										ZFHX3
										DSC1
										CDH10
										CNTN1
										ANK3
										ATP2B2
										CACNA1D
										FOCAD
										C5orf42
										FREM2
										SPAM1
										ZFHX4
										PCDH15
										NUP210
										SLC8A3
										MYO5C
										COL7A1
										COL6A6
										CACNA1C
										RASGRF1
										GRIA2
										VWF
										ZNF208
										PXDNL
										NCAN
										RP1L1
										C2CD3
										TMPRSS15
										COL4A5
										NOTCH4
										CYP4A11
										ANK2
										ABCB4
										PTK6
										MDM4
										CBLL1
										PRKCA
										MAPK14
										KLRG1
										MLST8
										MAP3K1
										PDE3B
										MAP2K2
										TCF7L2
										TCF7L1
										PTK2B

## Sheet: EC_predicted_BRCA
This tab contains all drivers predicted by EC in breast cancer. Columns are gene ID, gene symbol, their values in the corresponding 10 individual methods, their prediction probability in EC, and how many methods this gene can be selected by the 10 individual methods.
ID	Symbol	FLN	FLNP	OncodriverFM	OncodriveCLUST	MutSig	NetBox	MEMo	Dendrix	ActiveDriver	Simon	Probability	How many methods
1027	CDKN1B	0.101469	0.0927833	0	1	0	5	3	2	1	1e-05	0.957	5
4214	MAP3K1	0.092708	0.122563	0	0.528419	1.67e-15	9	2	2	0.0221888	0	0.954	6
5295	PIK3R1	0.07745	0.085875	0.0669554	1	1.86e-05	96	14	4	0.0307375	0	0.948	6
5728	PTEN	0.0585835	0.0665758	0	0.222158	0	14	8	3	1	0	0.947	6
4087	SMAD2	0.104786	0.0952656	1	1	0.0986501	24	6	6	0.0215713	0.1549	0.938	3
5588	PRKCQ	0.0844364	0.10754	0.0238423	1	0.238016	7	1	2	1	0.0955	0.938	1
3717	JAK2	0.0976337	0.116241	1	1	0.283452	25	5	3	0.0291567	0.3682	0.933	2
8202	NCOA3	0.0648311	0.0577055	0.104941	1	1.18e-06	6	2	1	0.000222826	0	0.933	3
25	ABL1	0.116888	0.121404	1	1	0.164919	14	5	2	0.0447674	0.6667	0.927	3
4216	MAP3K4	0.061537	0.0661855	0.206775	1	1.68e-06	4	1	1	2.97e-09	0	0.926	3
2065	ERBB3	0.0875602	0.09646	1	1	6.66e-05	10	3	1	0.00785892	0.1311	0.923	2
4088	SMAD3	0.103106	0.0951574	1	1	0.385024	48	3	6	0.0462787	0.5972	0.918	3
6667	SP1	0.138921	0.113963	1	1	0.592563	46	7	4	0.00102558	0.6576	0.918	3
7099	TLR4	0.0530544	0.0726763	0.0654112	0.333055	0.00207012	1	0	0	0.0117656	0.000198	0.918	3
7297	TYK2	0.0610798	0.0825589	0.00569523	0.0697981	0.966511	12	2	2	0.0384112	0.3216	0.918	2
861	RUNX1	0.0711352	0.0647391	1.11e-16	1	0.000107257	2	2	0	1	0	0.917	4
3725	JUN	0.139331	0.133293	1	1	0	23	5	2	1	0.1266	0.915	2
4089	SMAD4	0.115639	0.098885	1	1	0.315073	15	4	4	1	0.298	0.915	1
695	BTK	0.0709385	0.0807872	1	1	0.331669	20	4	3	0.00083876	0.3788	0.905	2
6464	SHC1	0.0927932	0.0901017	1	1	0.328786	64	5	4	0.00184646	1	0.893	2
9611	NCOR1	0.08266	0.0676653	0	1	4.98e-08	9	0	1	0.0113268	0.7559	0.892	4
4790	NFKB1	0.0824333	0.0924902	1	1	0.547456	38	5	2	0.0139761	0.5144	0.891	2
1387	CREBBP	0.120737	0.109709	0.305464	1	0.794779	18	2	2	0.0135608	0.9256	0.889	2
369	ARAF	0.0801446	0.101298	1	1	0.249237	2	1	0	0.0200508	0.1874	0.887	2
1869	E2F1	0.0956377	0.0735517	1	1	0.0246626	36	4	3	1	0.0988	0.883	3
3065	HDAC1	0.112518	0.0964424	1	1	0.99797	46	6	3	1	0.08	0.882	2
8841	HDAC3	0.0817887	0.0725761	1	1	0.391154	5	4	2	0.0456032	0.6093	0.881	1
1432	MAPK14	0.0937028	0.119378	1	1	0.999995	17	3	4	1	0.3438	0.879	1
9612	NCOR2	0.0898292	0.0685357	0.000107467	1	4.65e-08	10	4	1	1	1	0.875	3
3066	HDAC2	0.0914276	0.0755943	1	1	0.313229	34	4	3	1	0.0941	0.871	2
367	AR	0.112189	0.094475	0.351138	1	0.403967	44	8	2	1	0.5372	0.87	2
2885	GRB2	0.0779138	0.096019	1	1	0.433352	68	5	3	0.00877541	1	0.869	2
6597	SMARCA4	0.0942835	0.0821622	0.585175	1	0.304526	4	4	2	0.00369479	1	0.868	2
25855	BRMS1	0.15792	0.034	1	1	0	4	0	0	0.00172127	0.2865	0.868	2
8476	CDC42BPA	0.0615827	0.0723604	0.0229621	0.192904	0.244484	0	0	0	1	0.043001	0.867	2
5599	MAPK8	0.0909886	0.101601	1	1	0.973676	56	6	4	1	0.3885	0.864	1
6670	SP3	0.0579913	0.0468325	1	1	0.287373	30	3	2	0.0171445	0.2054	0.863	2
3169	FOXA1	0.032255	0.0241526	0	0.0410396	2.88e-07	4	2	0	1	0	0.861	6
3667	IRS1	0.0962709	0.116322	1	1	0.972804	38	3	3	0.00463022	1	0.861	4
8289	ARID1A	0.0492743	0.0316206	9.9e-08	1	0.000107632	0	0	0	0.0390482	0.00939	0.861	6
6198	RPS6KB1	0.0771053	0.096493	1	1	0.812739	28	3	2	0.0144572	0.5769	0.859	3
3458	IFNG	0.0857899	0.089414	1	1	0.973055	16	2	3	1	0.048795	0.858	1
5058	PAK1	0.101806	0.104231	1	1	0.896291	12	2	2	0.0492776	0.7805	0.858	2
6927	HNF1A	0.0557185	0.0472071	2.67e-11	1	8.57e-06	1	0	0	1	0.001766	0.858	4
4792	NFKBIA	0.09995	0.107587	1	1	0.595475	24	4	2	0.0280358	1	0.857	4
5291	PIK3CB	0.0508506	0.0681	1	1	0.524652	14	3	2	0.0412905	0.2837	0.854	2
3558	IL2	0.0867271	0.0811735	1	1	0.404743	64	3	2	1	0.2926	0.851	1
3572	IL6ST	0.0314212	0.0316759	0.0157471	0.176316	0.125144	7	1	0	1	0.0833	0.849	1
6774	STAT3	0.110703	0.106938	1	1	0.992632	31	3	1	0.0307343	0.6799	0.849	1
4301	MLLT4	0.0394413	0.041183	1.88e-05	1	0.0558555	1	0	0	0.0235649	0.1252	0.847	2
5241	PGR	0.0834846	0.0771833	1	1	0.375905	3	0	0	0.00408741	0.3073	0.847	1
4205	MEF2A	0.0575017	0.0377447	1	1	0.00875545	2	0	0	0.00480875	0	0.844	5
5894	RAF1	0.130523	0.173919	1	1	0.943399	50	4	2	1	0.9063	0.842	3
122011	CSNK1A1L	0.066894	0.088069	1	1	0.11425	0	0	0	0.0211999	0.1649	0.842	1
5566	PRKACA	0.0498678	0.0502796	1	1	0.837775	19	1	4	0.0194289	0.3109	0.841	1
11073	TOPBP1	0.0922141	0.0739737	1	1	0.308165	3	2	2	0.00123614	1	0.841	2
4193	MDM2	0.132088	0.119434	1	1	0.527328	22	3	3	1	1	0.84	3
7341	SUMO1	0.0814555	0.0700925	1	1	0	9	2	2	1	0.1235	0.84	2
387	RHOA	0.0685856	0.0714883	1	1	0.0157493	46	3	3	1	0.3768	0.836	3
5747	PTK2	0.0979464	0.115602	1	1	0.0939853	42	5	2	1	1	0.836	3
7525	YES1	0.0683351	0.0948722	1	1	0.20442	4	0	0	0.0277778	0.4464	0.835	1
11184	MAP4K1	0.0626655	0.0855078	0.959723	1	0.684217	5	1	2	0.0410537	0.4706	0.835	1
5591	PRKDC	0.0995365	0.0891577	0.200373	1	0.839875	14	2	3	1	1	0.834	2
5649	RELN	0.0482938	0.0491217	1	1	0.997109	12	6	2	0.000731231	0.2322	0.834	3
5335	PLCG1	0.0663103	0.0796086	0.710113	1	0.537113	17	2	1	0.0484834	0.3623	0.833	1
6926	TBX3	0.0450596	0.0488	1.11e-16	0.123484	1.29e-09	0	0	0	1	0	0.832	3
1956	EGFR	0.119314	0.136443	0.99545	1	0.999708	60	4	3	1	1	0.83	2
6714	SRC	0.119006	0.139554	1	1	1	52	4	3	1	1	0.83	3
865	CBFB	0.0376366	0.0413222	2.38e-06	0.242021	0.744722	1	1	0	1	0	0.829	2
10018	BCL2L11	0.0758721	0.0867326	1	1	0.0226416	4	1	1	1	0.017111	0.828	3
839	CASP6	0.0659568	0.0414273	1	1	0	3	1	0	0.0415845	0.177	0.827	2
2904	GRIN2B	0.0572434	0.0524971	1	1	0.989344	5	2	1	0.000688316	0.016078	0.827	2
660	BMX	0.0672697	0.0756578	1	1	0.483914	3	0	0	0.0350854	0.2329	0.823	1
6790	AURKA	0.0778447	0.075739	1	1	0.897131	10	3	2	0.0405405	0.7024	0.82	3
4803	NGF	0.0642362	0.0642071	1	1	0.996626	8	2	1	0.0489613	0.1511	0.817	1
4534	MTM1	0.0512444	0.03186	0.00827529	1	0.0271186	0	0	0	1	0.017426	0.815	3
5347	PLK1	0.0844545	0.08067	1	1	0.795415	2	1	3	0.0134024	0.8796	0.815	2
64866	CDCP1	0.1223	0.1907	1	1	0.901695	1	0	0	1	0.5973	0.814	0
4303	FOXO4	0.0701361	0.0704206	1	1	0.457842	2	1	1	0.0300312	0.5023	0.812	1
6197	RPS6KA3	0.0673823	0.0731962	1	1	0.386658	3	0	0	0.0166324	0.3492	0.812	1
9913	SUPT7L	0.139	0.1844	1	1	0.528186	0	0	0	1	0.3285	0.811	0
5230	PGK1	0.0495857	0.0608804	1	1	0.188118	1	0	0	0.0198328	0.1854	0.809	1
3091	HIF1A	0.0937806	0.0880983	1	1	0.999772	20	2	2	0.00189036	0.9703	0.808	3
1385	CREB1	0.103771	0.0922957	1	1	0.680776	9	1	3	1	0.603	0.807	1
2263	FGFR2	0.0622128	0.0685852	0.0171683	0.00388732	0.216281	0	0	0	0.00392592	1	0.807	3
4139	MARK1	0.0632556	0.0733696	1	1	0.368826	0	0	0	0.0158335	0.1069	0.806	1
5595	MAPK3	0.133473	0.162947	1	1	0.90027	18	1	1	1	0.7114	0.806	2
7189	TRAF6	0.0829433	0.0829091	1	1	0.811772	22	3	3	1	0.3994	0.804	1
51284	TLR7	0.0496222	0.0519733	0.00926219	1	0.0851882	0	0	0	1	0.023743	0.802	2
23451	SF3B1	0.0295026	0.0254811	0	0.0107525	4.2e-07	1	0	0	1	0.001997	0.801	4
55655	NLRP2	0.055143	0.0435969	0.0840871	1	0.0449396	0	0	0	1	0.017452	0.801	2
1739	DLG1	0.0489958	0.0413702	0.000783828	1	0.0158194	3	1	1	0.0323314	1	0.8	3
5580	PRKCD	0.079085	0.0876797	1	1	0.994331	27	3	2	0.00197239	1	0.8	1
5781	PTPN11	0.03825	0.0448052	1	1	0.929947	62	5	4	0.0218945	0.5872	0.8	2
6777	STAT5B	0.0658455	0.0642793	1	1	0.6282	10	1	0	0.0166245	0.2874	0.8	1
7490	WT1	0.073072	0.0632298	1	1	0.587712	26	2	2	0.0185263	0.7209	0.799	2
4067	LYN	0.068063	0.0697283	1	1	0.201559	15	2	2	0.0343895	1	0.796	1
4176	MCM7	0.0722336	0.0385316	1	1	0.0819315	2	1	0	0.0258783	0.3665	0.793	1
2114	ETS2	0.0714062	0.06748	1	1	0.0133984	3	1	1	1	0.0555	0.792	1
80314	EPC1	0.0582017	0.0535969	1	1	0.154172	0	0	0	0.00532021	0.1976	0.789	1
148022	TICAM1	0.0609167	0.0946333	1	1	0.0955609	2	1	1	1	0.0996	0.788	0
3932	LCK	0.0874819	0.10803	1	1	1	50	3	3	1	1	0.787	2
3320	HSP90AA1	0.0507783	0.0560885	1	1	0.832876	46	3	3	0.00073409	0.808	0.786	2
10000	AKT3	0.0878776	0.115369	1	1	0.553869	3	0	0	1	0.0764	0.786	0
51512	GTSE1	0.0323	0.02412	0.0463933	1	0.0104259	0	0	0	0.0365304	0.048027	0.786	4
10395	DLC1	0.0318688	0.0559652	0.14635	1	0.987392	1	1	1	0.04287	0.3683	0.785	1
836	CASP3	0.0997938	0.0971241	1	1	1	13	4	3	1	1	0.783	1
5879	RAC1	0.0755788	0.0878207	1	1	1	20	5	4	1	1	0.782	2
10741	RBBP9	0.09018	0.2515	1	1	0.227225	0	1	0	1	1	0.781	0
3551	IKBKB	0.093901	0.110841	1	1	0.0302875	12	1	1	1	0.6448	0.779	3
51631	LUC7L2	0.127567	0.0898	1	1	0.0162397	0	0	1	1	0.2314	0.779	1
4194	MDM4	0.0695483	0.0644162	1	1	0.84473	16	3	3	1	0.27	0.777	2
4331	MNAT1	0.0405521	0.0339071	1	1	0.437879	5	3	1	0.000134189	0.3106	0.777	1
1111	CHEK1	0.120941	0.0896891	1	1	1	8	2	3	1	1	0.776	3
5063	PAK3	0.0774379	0.0919722	1	1	0.710601	1	0	0	0.00674405	0.6384	0.776	1
355	FAS	0.0853489	0.0807306	1	1	0.641565	7	1	1	0.00825267	0.8072	0.774	1
356	FASLG	0.0795961	0.0845596	1	1	0.200221	7	2	1	1	0.3054	0.774	0
9891	NUAK1	0.0499845	0.0524	1	1	0.0299358	0	0	0	0.000330925	0.1635	0.774	2
5079	PAX5	0.0402094	0.0509923	1	1	0.06354	1	2	0	0.00901934	0.3238	0.773	1
51742	ARID4B	0.0414509	0.026537	0.0133512	1	0.492861	1	0	0	0.0170058	0.3448	0.773	2
6872	TAF1	0.0759438	0.0674492	0.00906256	1	0.0482749	1	1	0	1	1	0.771	2
3716	JAK1	0.0732545	0.0883758	1	1	0.940505	46	5	3	1	1	0.77	1
4763	NF1	0.0401771	0.046773	3.9e-12	1	0.00829632	0	0	0	1	0.00882	0.769	3
9252	RPS6KA5	0.07113	0.07415	1	1	0.980732	2	0	0	0.00689655	0.4185	0.768	1
9314	KLF4	0.0602651	0.0417	1	1	0.973942	2	1	1	5.01e-05	0.2066	0.768	1
5578	PRKCA	0.11038	0.126748	1	1	1	22	1	3	1	1	0.767	0
2475	MTOR	0.111338	0.124784	0.240288	1	0.993789	0	0	0	1	0.5191	0.765	2
5596	MAPK4	0.0693	0.0844956	1	1	0.0765383	2	0	0	1	0.0803	0.765	0
1456	CSNK1G3	0.0652863	0.0840957	1	1	0.290559	0	0	0	0.0423534	0.3901	0.764	1
1950	EGF	0.0934911	0.0936536	1	1	0.561578	42	4	2	1	1	0.764	1
4254	KITLG	0.0767323	0.0862718	1	1	0.317934	5	0	0	1	0.0685	0.764	0
8899	PRPF4B	0.0562148	0.0668677	1	1	0.245929	0	0	0	0.031213	0.3242	0.762	1
10721	POLQ	0.0543413	0.0364	0.497312	1	0.964862	0	0	0	0.0233382	0.020574	0.762	2
23064	SETX	0.0337643	0.0280917	0.00758374	1	0.368519	0	0	0	0.0367809	2e-06	0.761	3
5883	RAD9A	0.098617	0.0828091	1	1	0	5	0	1	1	0.3855	0.757	1
8844	KSR1	0.0830756	0.117975	1	1	0.786194	2	0	0	0.0363217	0.8202	0.755	1
673	BRAF	0.101042	0.126666	1	1	0.868035	3	1	1	1	0.5463	0.753	2
2066	ERBB4	0.0716917	0.0705844	0.91679	1	0.956882	3	1	0	0.0355579	0.4493	0.753	1
283149	BCL9L	0.0746818	0.0817	0.345546	1	0.533399	0	0	0	0.0227798	0.7447	0.75	1
9400	RECQL5	0.0533211	0.0244242	1	1	0.478282	0	0	0	0.0277784	0.024859	0.748	2
5159	PDGFRB	0.0816485	0.115738	1	1	0.906212	28	4	2	1	0.8222	0.747	2
6196	RPS6KA2	0.0706595	0.0893022	1	1	0.403436	0	0	0	0.0143881	0.5886	0.747	1
7006	TEC	0.0580852	0.0685814	1	1	0.974007	6	2	1	0.00832366	0.6572	0.747	1
57580	PREX1	0.0337491	0.0368915	0.0030187	1	0.201563	0	0	0	0.00628823	0.423	0.747	2
83959	SLC4A11	0.0422333	0.0583	0.614833	0.0251959	0.435736	0	0	0	1	0.0649	0.747	1
6654	SOS1	0.0606373	0.0770333	1	1	0.763879	54	5	2	1	0.81	0.745	2
3688	ITGB1	0.0507802	0.0515426	1	1	0.820419	11	4	2	0.0346267	0.7365	0.744	1
3815	KIT	0.0657826	0.0832821	1	1	0.055104	10	2	1	1	0.4415	0.744	0
5563	PRKAA2	0.0742083	0.0838023	1	1	0.825492	0	0	0	0.0304723	0.4035	0.744	1
5604	MAP2K1	0.114368	0.147819	1	1	0.842295	10	1	1	1	0.8408	0.743	2
9557	CHD1L	0.03254	0.0123846	0.000595314	0.123484	0.336459	0	0	0	0.00152533	0.074	0.743	2
3566	IL4R	0.0561288	0.0460895	1	1	0.972314	10	2	1	6.64e-05	0.412	0.741	1
5378	PMS1	0.0416024	0.0295977	0.114383	1	0.00424773	0	0	0	1	0.031624	0.741	2
6829	SUPT5H	0.0302531	0.0277976	0.116722	1	0.0457219	0	0	0	0.000266114	0.2251	0.741	2
9656	MDC1	0.074345	0.05774	1	1	0.630151	3	2	2	0.0481922	1	0.741	2
23054	NCOA6	0.0795468	0.0637667	0.0983131	1	0.543881	7	2	0	1	0.7989	0.741	0
596	BCL2	0.124979	0.125369	1	1	1	16	1	2	1	1	0.74	3
2737	GLI3	0.062632	0.0435083	1	1	0.834714	7	0	0	0.0148711	0.2142	0.739	1
5606	MAP2K3	0.0702517	0.0879778	1	1	0.671038	5	3	2	1	0.5706	0.736	0
4292	MLH1	0.124553	0.0917033	1	1	0.479623	1	1	0	1	0.5489	0.735	1
8848	TSC22D1	0.0286385	0.0216238	0.0571095	1	0.00765216	0	0	0	0.0141465	0.014503	0.735	4
1822	ATN1	0.0422821	0.0298737	0.272298	1	2.17e-07	0	0	1	1	1e-06	0.734	2
5602	MAPK10	0.080842	0.107083	1	1	0.771902	2	2	2	1	0.6757	0.734	0
5979	RET	0.0841385	0.102232	1	1	0.823433	8	1	0	0.00770755	0.8981	0.733	1
4152	MBD1	0.0631102	0.0543743	1	0.0697981	0.940913	1	0	0	1	0.3102	0.732	0
5328	PLAU	0.0774351	0.0744263	1	1	0.813036	3	2	2	1	0.3787	0.732	0
1108	CHD4	0.0524602	0.0329854	0.0408597	0.302005	0.999991	3	0	0	0.00038064	1	0.73	2
5933	RBL1	0.0882615	0.0717643	1	1	0.997529	4	0	0	0.01221	0.6965	0.73	1
10664	CTCF	0.0511068	0.0441229	1.83e-05	0.20483	0.850988	2	0	0	1.31e-08	1	0.73	3
10758	TRAF3IP2	0.088425	0.20455	1	1	1	2	0	0	1	1	0.73	0
7249	TSC2	0.0780455	0.0902039	1	1	0.968433	7	1	1	0.00357136	0.9961	0.728	2
23012	STK38L	0.0435816	0.0513691	1	1	0.0362588	0	0	0	0.0179447	0.1881	0.728	2
2931	GSK3A	0.0755022	0.086466	1	1	0.486036	2	1	1	1	0.327	0.727	0
1616	DAXX	0.0883063	0.0791167	1	1	0.991207	12	1	1	0.0015199	1	0.726	4
1874	E2F4	0.061543	0.0419296	1	1	0.0116764	3	2	0	1	0.0543	0.726	1
65125	WNK1	0.0656724	0.0837862	0.0303503	1	0.756426	1	1	1	1	1	0.725	1
341676	NEK5	0.0636971	0.0809356	1	1	0.00103813	0	0	0	1	0.002582	0.725	2
27330	RPS6KA6	0.0674169	0.0845652	1	1	0.860438	1	0	0	0.0449377	0.6241	0.724	1
57332	CBX8	0.0491202	0.043014	1	1	0.186155	0	0	0	0.0197805	0.2272	0.724	1
2549	GAB1	0.0561968	0.0648551	1	1	0.877808	36	5	3	1	0.7705	0.722	1
7294	TXK	0.0594825	0.0602915	1	1	0.929575	1	0	0	0.0280673	0.3534	0.722	1
613	BCR	0.0709463	0.096993	1	1	0.922768	7	1	1	0.000629353	1	0.721	1
3611	ILK	0.0822819	0.106482	1	1	0.281329	4	1	1	1	0.6573	0.721	1
7161	TP73	0.0635535	0.0808487	1	1	0.950017	9	1	1	0.0115114	0.8039	0.72	1
1386	ATF2	0.0894734	0.0830795	1	1	0.529678	3	1	0	0.0172926	1	0.718	1
995	CDC25C	0.0622062	0.0456839	1	1	0.923985	4	1	1	0.032284	0.4773	0.717	1
2678	GGT1	0.04487	0.0404125	1	0.0697981	0.0375676	0	0	0	1	0.1609	0.717	1
4609	MYC	0.104226	0.087414	1	1	0.745583	28	3	2	1	1	0.716	0
55165	CEP55	0.08588	0.09015	1	1	0	1	0	0	1	0.404	0.716	1
60468	BACH2	0.0343545	0.028714	0.59195	1	0.201537	0	0	0	0.000633909	0.016983	0.716	2
4913	NTHL1	0.061734	0.0538909	1	1	0.171707	0	0	0	0.0089916	0.5287	0.715	1
6749	SSRP1	0.0600873	0.0492364	1	1	0.370965	0	0	0	0.0103795	0.3353	0.715	1
1859	DYRK1A	0.0621777	0.056225	0.0521174	0.176316	0.109247	0	0	0	1	1	0.714	0
1958	EGR1	0.0867767	0.0724023	1	1	0.999848	3	1	1	0.0253568	0.9389	0.714	1
2113	ETS1	0.0765114	0.0720647	0.989332	1	0.974106	11	1	1	1	0.1469	0.714	0
4602	MYB	0.060867	0.0601327	0	1	0.00671525	3	0	0	1	1	0.714	2
54552	GNL3L	0.0388	0.0388	1	0.0697981	0.0890009	0	0	0	1	0.041536	0.714	1
1114	CHGB	0.061464	0.0562429	1	1	0.082698	1	1	0	1	0.0684	0.713	0
2177	FANCD2	0.09841	0.0763846	1	1	0.399741	1	1	2	1	0.7001	0.713	1
2932	GSK3B	0.0893979	0.0891328	1	1	1	16	2	3	1	1	0.713	3
4739	NEDD9	0.0566667	0.0637619	0.534976	1	0.0941393	5	0	1	0.0134774	1	0.713	1
1499	CTNNB1	0.105372	0.0945066	1	1	0.998437	14	2	2	1	1	0.712	1
5579	PRKCB	0.0782791	0.0917304	0.990331	1	1	10	1	1	1	0.2769	0.712	0
339	APOBEC1	0.0579	0.0732125	1	1	0.432685	0	0	0	0.00461682	0.5116	0.711	1
1889	ECE1	0.0565222	0.0349842	1	1	0.143257	0	0	0	0.044943	0.3455	0.71	1
2100	ESR2	0.0935733	0.0731057	1	1	0.306969	8	3	1	1	0.7017	0.71	1
5592	PRKG1	0.0584968	0.0792796	1	1	0.914853	1	0	1	0.0474205	0.6783	0.709	1
5321	PLA2G4A	0.06329	0.0548161	1	1	0.165911	2	0	0	1	0.009981	0.708	1
55749	CCAR1	0.0202687	0.0348154	0.000142455	1	0.00358335	1	0	0	0.02227	0.074	0.708	3
4221	MEN1	0.0637033	0.0632653	1	1	0.0307469	2	0	0	1	0.1369	0.707	1
8567	MADD	0.0299029	0.03114	0.0203545	1	0.999582	0	0	0	0.0342217	0.2611	0.707	3
9846	GAB2	0.0560937	0.0726737	1	1	0.252606	42	3	2	1	0.8499	0.707	1
57142	RTN4	0.0269612	0.0263303	0.0131867	1	0.266426	2	0	0	0.0123275	0.164	0.707	2
57492	ARID1B	0.0499145	0.0340138	0.026363	1	0.198827	0	0	0	0.0448397	1	0.704	2
79660	PPP1R3B	0.05545	0.1052	1	1	0.0463495	0	0	0	1	0.1571	0.704	1
7020	TFAP2A	0.0609425	0.05165	1	1	0.0221561	3	2	1	1	0.3176	0.703	1
7203	CCT3	0.0351602	0.0287829	1	1	0.0789998	1	0	0	0.0116925	0.1061	0.703	1
3265	HRAS	0.0602038	0.0782338	1	1	1	20	5	3	1	1	0.702	0
196513	DCP1B	0.1805	0	1	1	0.892122	0	0	0	1	0.020164	0.702	1
328	APEX1	0.0845525	0.0658469	1	1	0.478096	4	1	1	1	0.4355	0.701	0
6885	MAP3K7	0.0709165	0.0898327	1	1	0.995635	8	3	3	1	1	0.7	0
3593	IL12B	0.0579973	0.0455276	1	1	0.654959	9	2	2	1	0.2211	0.699	0
5111	PCNA	0.159007	0.102813	1	1	1	7	1	0	1	1	0.698	1
8243	SMC1A	0.0745235	0.0443333	0.722315	1	0.141548	2	1	2	1	0.4964	0.698	0
3690	ITGB3	0.0434059	0.0441111	1	1	0.474434	30	5	4	1	1	0.697	1
7422	VEGFA	0.0912426	0.0922129	1	1	1	34	3	2	1	1	0.697	3
9882	TBC1D4	0.021102	0.0264872	0.0977909	1	0.504894	1	1	1	0.00153566	0.1971	0.697	1
996	CDC27	0.0375689	0.0210465	1	0.000189437	0.63341	2	1	0	1	0.1365	0.696	1
4361	MRE11A	0.132953	0.0888471	1	1	0.904248	2	1	1	1	0.7872	0.696	1
9869	SETDB1	0.0324377	0.0211407	0.000621672	0.176316	0.246646	3	0	1	1.68e-05	1	0.695	2
81	ACTN4	0.0302437	0.0359026	0.0848053	1	0.163438	1	0	1	1	0.3128	0.694	0
208	AKT2	0.090539	0.116715	1	1	0.288236	8	1	1	1	1	0.693	1
6011	GRK1	0.0661532	0.0798154	1	1	0.00049732	1	0	0	0.00964233	1	0.693	2
255239	ANKK1	0.0681686	0.0866727	1	1	0.0191848	0	0	0	1	0.1793	0.693	1
58484	NLRC4	0.0356187	0.0232696	0.0614474	0.224134	0.993979	0	0	0	1	0.0688	0.692	0
64421	DCLRE1C	0.0706871	0.05295	1	1	0.153293	2	1	1	1	0.3202	0.691	0
7273	TTN	0.0508343	0.0498	5.94e-07	1	0.658594	1	0	0	4.48e-10	1	0.689	2
10140	TOB1	0.0584702	0.047881	1	1	0.277182	2	1	0	1	0.0613	0.689	0
2972	BRF1	0.0515387	0.043955	1	1	0.204607	1	2	1	0.0150229	0.805	0.688	1
10645	CAMKK2	0.0583276	0.0599349	1	1	0.366841	1	0	0	0.0455366	0.6181	0.688	1
2887	GRB10	0.0547712	0.0683902	1	1	0.102314	10	1	1	1	0.4413	0.686	0
6775	STAT4	0.0414364	0.035377	0.170884	1	0.999886	3	0	1	1	0.0658	0.686	0
7132	TNFRSF1A	0.0812346	0.0880571	1	1	0.704436	9	2	1	1	0.6659	0.686	0
6794	STK11	0.0767759	0.0756236	1	1	0.195712	3	2	2	1	1	0.685	1
7048	TGFBR2	0.0804195	0.0703712	1	1	0.454303	9	1	0	1	0.4048	0.684	0
9146	HGS	0.0417393	0.0567886	1	1	0.32227	6	1	0	0.0133075	0.6273	0.684	2
9475	ROCK2	0.0660949	0.0807807	1	1	0.793683	1	0	0	0.0124971	0.7604	0.684	1
641	BLM	0.0853763	0.0444867	1	1	0.623467	2	1	1	1	0.298	0.683	1
3708	ITPR1	0.038418	0.0327581	0.0885309	0.302005	0.993261	2	0	0	0.0011976	1	0.682	2
8772	FADD	0.0784258	0.0789389	1	1	1	4	2	3	1	1	0.682	0
9577	BRE	0.0342778	0.0382818	1	1	0.0829906	0	0	0	0.00253229	0.1026	0.681	1
10787	NCKAP1	0.0363769	0.0461433	1	1	0.138179	1	0	0	0.0100928	0.2762	0.681	1
2547	XRCC6	0.0697309	0.039563	1	1	0.575254	10	1	1	0.0298661	0.7561	0.679	1
6776	STAT5A	0.0739706	0.0759468	1	1	0.766612	17	2	1	1	0.472	0.677	0
51135	IRAK4	0.0730722	0.0889898	1	1	0.464689	1	0	0	1	0.2841	0.677	0
57835	SLC4A5	0.0601714	0.0435857	0.449798	1	0.0575714	0	0	0	1	0.1612	0.677	0
8503	PIK3R3	0.0475306	0.0593268	1	1	0.314677	4	2	1	1	0.2956	0.676	0
57538	ALPK3	0.0697794	0.0852178	0.835852	0.0697981	0.554338	0	0	0	1	0.8294	0.676	0
891	CCNB1	0.0617	0.0350957	1	1	0.374777	2	1	1	1	0.1473	0.674	0
4915	NTRK2	0.0568705	0.0591768	1	1	0.188882	3	0	0	1	0.1275	0.674	0
890	CCNA2	0.0953813	0.0741929	1	1	0.6682	4	2	2	1	1	0.673	1
331	XIAP	0.072038	0.0694727	1	1	1	0	0	0	0.00110018	0.6553	0.672	1
51776	ZAK	0.0586696	0.0731491	1	1	0.697336	0	0	0	5.93e-05	0.6123	0.672	1
3718	JAK3	0.068144	0.0913946	1	1	0.944657	38	3	2	1	1	0.668	1
7409	VAV1	0.06341	0.07085	1	1	0.0213572	13	0	1	1	0.6064	0.668	1
8518	IKBKAP	0.0422621	0.0436531	0.810064	1	0.388046	4	0	0	0.0346278	0.3794	0.668	1
8828	NRP2	0.0296924	0.035534	0.0227591	1	0.401239	1	0	0	1	0.1392	0.668	1
4217	MAP3K5	0.0612	0.0696356	1	1	0.999252	8	2	2	1	0.6018	0.667	0
7158	TP53BP1	0.0898761	0.0802214	1	1	0.876181	5	2	2	1	0.9699	0.667	2
2274	FHL2	0.07767	0.0616067	1	1	0.423558	6	1	0	0.00515881	1	0.666	1
9420	CYP7B1	0.0441579	0.0317538	0.428433	1	0.0631948	0	0	0	1	0.025358	0.666	1
1107	CHD3	0.0489918	0.0337541	1	1	0.667008	4	1	1	1	5.4e-05	0.665	1
2104	ESRRG	0.0405862	0.0388472	1	1	0.66155	2	0	0	0.00548882	0.1854	0.665	1
2886	GRB7	0.0568255	0.053465	1	1	0.170554	6	1	0	1	0.2426	0.665	0
3172	HNF4A	0.0711387	0.0540297	1	1	0.209323	6	1	1	1	0.5549	0.665	0
3643	INSR	0.082879	0.115903	1	1	0.882147	15	2	1	1	0.8905	0.665	1
5468	PPARG	0.0874974	0.083146	1	1	0.740656	2	2	0	1	0.6472	0.664	0
4233	MET	0.0758306	0.08957	1	1	0.330833	12	1	0	1	0.6855	0.663	0
29904	EEF2K	0.0731816	0.0849083	1	1	0.654064	2	0	0	1	0.4063	0.663	0
998	CDC42	0.0774237	0.098592	1	1	1	20	3	2	1	1	0.662	2
1718	DHCR24	0.0356765	0.0379207	1	1	0.843538	1	1	1	0.0425686	0.2997	0.662	1
4149	MAX	0.0756293	0.0623742	1	1	0.999991	14	1	1	0.0086197	1	0.662	1
324	APC	0.0933942	0.0715138	0.898417	1	0.999919	2	0	0	0.0194794	1	0.661	2
2205	FCER1A	0.0279265	0.0363351	1	1	0.0285049	10	2	1	1	0.01424	0.661	2
2272	FHIT	0.0625891	0.079604	1	1	0.156451	1	0	0	1	0.3273	0.661	0
11176	BAZ2A	0.0366125	0.0332195	3.88e-05	1	0.875941	1	0	0	0.0132271	0.7223	0.661	2
1326	MAP3K8	0.0668238	0.09549	1	1	0.557085	5	2	2	1	1	0.66	1
11113	CIT	0.0540619	0.0609824	0.571767	1	0.512485	1	0	0	1	0.2249	0.66	0
2623	GATA1	0.0695565	0.066587	1	1	0.944454	3	1	1	0.00707429	1	0.659	1
79718	TBL1XR1	0.0274171	0.0198292	0.000162786	1	0	0	1	0	1	3.7e-05	0.659	4
1022	CDK7	0.0706429	0.0644232	1	1	0.258981	4	1	0	1	0.4205	0.658	0
121268	RHEBL1	0.0591389	0.0393294	1	1	0	2	1	1	1	0.3491	0.658	1
3848	KRT1	0.0283315	0.0272459	1	1	0.0709042	0	0	0	0.000771866	0.031533	0.657	2
5062	PAK2	0.0744705	0.0777151	1	1	0.859579	6	1	1	1	0.6296	0.656	0
255738	PCSK9	0.0417682	0.0317111	1	1	0.0573481	0	0	0	0.00917204	0.3484	0.656	1
1026	CDKN1A	0.0824173	0.0781681	1	1	1	12	3	2	1	1	0.655	2
5607	MAP2K5	0.0724718	0.081888	1	1	0.198201	1	0	0	1	0.4278	0.654	0
6783	SULT1E1	0.064	0.0583667	1	1	0.727797	1	1	1	1	0.3206	0.654	0
8349	HIST2H2BE	0.0352651	0.0259833	1	1	0.375657	1	1	2	1	0.027888	0.654	1
9020	MAP3K14	0.0748012	0.101812	1	1	1	8	2	2	1	1	0.654	0
10013	HDAC6	0.066808	0.0557822	0.999923	1	0.992962	3	0	0	0.0350247	0.6539	0.654	1
10110	SGK2	0.0610691	0.0663953	1	1	0.345656	1	0	0	1	0.1564	0.653	0
6498	SKIL	0.0533	0.0415976	1	1	0.424914	5	2	2	1	0.4619	0.652	0
11213	IRAK3	0.0687634	0.0777315	1	1	0.841387	1	0	0	0.0112735	0.8368	0.652	1
23013	SPEN	0.0245458	0.0165333	0.0025295	1	0.896019	2	2	0	0.000193855	0.2159	0.652	2
3428	IFI16	0.0475611	0.0425476	1	1	0.113521	3	2	1	1	0.331	0.651	0
7011	TEP1	0.037733	0.0306397	0.095984	1	0.468428	1	1	1	1	0.5212	0.651	0
7124	TNF	0.097699	0.101536	1	1	1	4	2	1	1	1	0.651	1
79158	GNPTAB	0.0429297	0.035431	8.36e-06	1	0.663237	0	0	0	1	0.2241	0.651	1
1778	DYNC1H1	0.0328237	0.0221421	0.102675	1	0.166792	2	0	1	0.00673638	0.9847	0.65	1
8295	TRRAP	0.0873918	0.0788431	0.363229	1	0.342107	3	1	0	1	1	0.65	0
114928	GPRASP2	0.0540444	0.0383	0.686943	1	0.0482281	1	0	0	1	0.1467	0.65	1
3656	IRAK2	0.0687711	0.0744073	1	1	0.463208	2	0	0	1	0.3711	0.649	0
7376	NR1H2	0.0458041	0.04268	1	1	0	0	2	0	1	0	0.649	2
3312	HSPA8	0.0407563	0.0496526	1	1	0.0893491	4	1	0	1	0.1357	0.648	0
5054	SERPINE1	0.0783673	0.064637	1	1	0.999998	3	0	0	1	0.1957	0.648	0
6310	ATXN1	0.0389742	0.0423071	0.875752	1	0.87826	4	2	2	1	0.1292	0.648	0
6608	SMO	0.0586971	0.0647029	1	1	0.879837	12	3	2	1	0.6939	0.648	1
9175	MAP3K13	0.0650769	0.0871919	0.164334	1	0.373242	1	0	0	1	1	0.648	0
71	ACTG1	0.029142	0.0288475	1	1	0.034887	0	0	0	0.0142789	0.0639	0.647	2
7786	MAP3K12	0.0504511	0.0610483	1	1	0.632885	1	1	2	1	0.5025	0.647	0
81788	NUAK2	0.0644838	0.0736632	1	1	0.450032	1	0	0	1	0.2452	0.646	0
5048	PAFAH1B1	0.0414657	0.0324291	1	1	0.0714001	7	1	1	1	0.2295	0.645	0
5743	PTGS2	0.0923368	0.0900442	1	1	0.767111	1	1	1	1	0.7398	0.645	1
7248	TSC1	0.0335742	0.060202	1	1	0.402914	3	1	1	0.0142873	0.7221	0.645	1
10615	SPAG5	0.0294541	0.0217826	0.373397	1	0.108681	0	0	0	0.0318492	0.2255	0.645	1
50943	FOXP3	0.0422	0.040816	1	1	0.0129808	2	1	0	1	0.1313	0.645	1
183	AGT	0.0833732	0.0838957	1	1	0.230239	0	0	0	1	0.358	0.644	0
25942	SIN3A	0.0783512	0.0590708	1	1	0.862193	32	3	2	1	0.7548	0.644	1
114793	FMNL2	0.0300891	0.0270412	1	1	0.103276	0	0	0	0.00711449	0.0832	0.643	1
4170	MCL1	0.0841471	0.094375	1	1	0.945252	4	1	2	1	1	0.642	0
6239	RREB1	0.0528706	0.037527	0.911452	0.123484	0.999914	0	0	0	6.97e-06	1	0.642	1
7098	TLR3	0.0516765	0.0596	1	1	0.225696	1	0	0	1	0.1149	0.642	0
914	CD2	0.0506048	0.047568	1	1	0.0383344	2	0	0	1	0.0907	0.641	1
25788	RAD54B	0.0382855	0.0187667	0.079942	1	0.0116808	0	0	0	1	0.1883	0.641	1
57522	SRGAP1	0.0257	0.03635	8.3e-05	1	0.0296325	2	0	0	1	0.1599	0.641	2
2074	ERCC6	0.0583825	0.0446554	0.370255	1	0.976013	1	1	1	0.000801177	1	0.64	1
3977	LIFR	0.0228543	0.0236846	0.0647259	0.123484	0.264261	1	0	0	1	0.1203	0.64	0
4342	MOS	0.0728812	0.100861	1	1	0.523214	0	0	0	1	0.2972	0.64	0
6303	SAT1	0.0288857	0.0170474	1	1	0.111271	1	1	1	0.0167003	0.3418	0.64	1
10494	STK25	0.052575	0.0625068	1	1	0.71628	1	0	0	0.00136838	0.6759	0.64	1
51154	MRTO4	0.05892	0.0359	1	1	0.478883	0	0	0	0.00552118	0.459	0.64	1
930	CD19	0.0707409	0.0751297	1	1	0.576295	12	3	2	1	1	0.639	1
7029	TFDP2	0.0705885	0.0507458	1	1	0.417182	1	0	0	1	0.1222	0.638	0
8573	CASK	0.06	0.0759455	1	1	0.387176	0	0	1	1	0.1933	0.638	0
4957	ODF2	0.0286176	0.0192361	0.31434	1	1	1	0	1	0.024838	0.2785	0.637	1
165631	PARP15	0.10185	0.04225	1	1	0.0644128	0	0	0	1	0.2859	0.637	0
1021	CDK6	0.083963	0.0928	1	1	0.734484	2	2	0	1	0.7509	0.636	0
2305	FOXM1	0.0440854	0.0259707	1	1	0.498615	0	0	0	0.0282863	0.1701	0.636	1
5422	POLA1	0.0786527	0.0497568	1	1	0.523439	2	2	1	1	0.6264	0.636	0
10891	PPARGC1A	0.0630805	0.0575667	1	1	0.622587	3	0	0	1	0.215	0.636	0
57521	RPTOR	0.0624421	0.11626	0.998806	1	0.636009	0	0	0	0.0103455	1	0.636	1
80705	TSGA10	0.1804	0	1	1	0.427704	1	0	0	1	0.6688	0.636	0
286	ANK1	0.0293194	0.0255467	0.701044	1	0.367154	0	0	0	0.0316434	8e-06	0.635	2
5897	RAG2	0.0585836	0.05365	1	1	0.423033	0	0	0	0.0493607	0.5421	0.635	1
7316	UBC	0.0296038	0.03685	3.1e-12	1	0.000123384	1	0	0	0.0463857	1	0.635	3
149233	IL23R	0.0424944	0.04235	1	1	0.205495	5	2	1	1	0.3513	0.635	0
4208	MEF2C	0.0440939	0.0262935	1	1	0.679747	4	1	0	0.000695574	0.3686	0.634	1
5265	SERPINA1	0.0366353	0.0344889	1	1	0.0603763	0	1	1	1	0.01277	0.634	1
6638	SNRPN	0.0354756	0.0416727	1	1	0.133793	1	1	1	1	0.1631	0.634	0
2316	FLNA	0.0411429	0.0470537	0.914812	1	0.734124	7	1	3	0.00343642	0.9977	0.633	1
3561	IL2RG	0.0547089	0.0538909	1	1	0.586133	38	3	2	1	0.7386	0.633	1
4982	TNFRSF11B	0.06672	0.0530607	1	1	0.286345	0	0	0	1	0.019368	0.633	1
10075	HUWE1	0.0259294	0.0295395	0.166221	1	0.00249157	2	1	2	0.0437532	1	0.633	3
994	CDC25B	0.0682043	0.0580481	1	1	0.248031	5	0	0	0.0138658	1	0.632	1
1938	EEF2	0.0624538	0.0593583	1	1	0.599766	2	1	1	0.0129798	1	0.632	1
115265	DDIT4L	0.0916	0.0776	1	1	0.813534	0	0	0	1	0.1964	0.632	0
1600	DAB1	0.0318208	0.0430244	1	1	0.177239	20	4	2	1	0.6064	0.631	1
2178	FANCE	0.0606175	0.07887	1	1	0.977084	1	1	1	1	0.6127	0.631	0
2130	EWSR1	0.0520625	0.0440825	1	1	0.156606	2	0	0	1	0.0802	0.63	0
8204	NRIP1	0.0603805	0.0482206	1	1	0.274642	6	3	2	1	0.8172	0.63	0
658	BMPR1B	0.052586	0.0580596	1	1	0	1	0	0	1	0.2196	0.629	1
7319	UBE2A	0.0386429	0.03026	1	1	0	2	1	1	1	0.2058	0.629	1
2002	ELK1	0.0565288	0.070481	1	1	0.46553	4	1	0	1	0.481	0.628	0
4654	MYOD1	0.091768	0.0788236	1	1	1	6	3	1	1	1	0.628	0
5371	PML	0.0829437	0.0744357	1	1	0.923227	13	4	1	1	1	0.628	1
5077	PAX3	0.0565333	0.0699676	1	1	0.687128	1	0	0	0.0072022	0.7909	0.627	1
6908	TBP	0.0967685	0.0807167	1	1	0.90952	6	2	1	1	1	0.627	0
685	BTC	0.0530697	0.0310538	1	1	0.211006	1	1	0	1	0.119	0.626	0
7052	TGM2	0.0634623	0.0514091	1	1	0.962695	5	1	0	0.0314136	0.753	0.625	1
653361	NCF1	0.0432912	0.0386458	1	1	0.268834	4	1	2	1	0.4544	0.625	0
4914	NTRK1	0.0654776	0.0783604	1	1	0.0519828	6	1	0	1	0.7127	0.624	0
5966	REL	0.0666135	0.0710783	1	1	0.99254	5	0	0	0.00731223	0.8899	0.623	1
140803	TRPM6	0.0693926	0.0900273	1	1	0.832217	0	0	0	0.0262514	0.8629	0.623	1
2539	G6PD	0.0689069	0.06385	1	1	0.47254	3	1	1	1	0.6999	0.622	0
5125	PCSK5	0.0294238	0.0190154	0.00910421	1	0.0240508	1	0	0	1	0.3126	0.622	3
10010	TANK	0.0557233	0.0669176	1	1	0.939154	1	0	0	0.039341	0.6881	0.622	1
23414	ZFPM2	0.0539086	0.0472765	1	1	0.831826	1	0	1	1	0.022218	0.622	1
5308	PITX2	0.067775	0.0548708	1	1	0.338123	1	0	0	1	0.2334	0.621	0
81608	FIP1L1	0.04558	0.0589571	1	1	0	0	0	0	0.00205151	0.6733	0.621	2
58	ACTA1	0.0397841	0.0448407	1	1	0.324023	3	2	2	1	0.5794	0.62	0
8431	NR0B2	0.0685111	0.0514781	1	1	0.111827	2	0	0	1	0.3314	0.62	0
11140	CDC37	0.0524014	0.0582796	1	1	0.153341	3	0	0	1	0.2599	0.62	0
1454	CSNK1E	0.0744048	0.0899875	1	1	0.350832	2	0	1	1	0.8147	0.618	0
9564	BCAR1	0.0865381	0.0737912	1	1	0.762981	14	3	1	1	1	0.618	0
3146	HMGB1	0.0473067	0.037645	1	1	0.606592	4	2	2	0.00586611	1	0.617	1
4296	MAP3K11	0.0768564	0.0924574	1	1	0.78871	8	2	1	1	0.9762	0.617	0
607	BCL9	0.0379167	0.0184	0.00911169	1	0.657013	0	0	0	1	0.0659	0.616	1
1019	CDK4	0.0968836	0.0967149	1	1	0.727395	5	2	0	1	1	0.616	1
4435	CITED1	0.0456434	0.0322214	1	1	0.267087	6	1	0	1	0.2038	0.616	0
5155	PDGFB	0.0534961	0.0609326	1	1	0.2957	1	0	0	1	0.2128	0.616	0
7153	TOP2A	0.0947115	0.0622896	1	1	0.978409	4	3	1	1	1	0.616	1
9138	ARHGEF1	0.0303529	0.036738	1	0.123484	0.0751283	1	0	0	1	0.4105	0.616	0
11168	PSIP1	0.0534367	0.0511952	1	1	0.143696	0	0	0	1	0.020413	0.616	1
546	ATRX	0.0488897	0.035354	0.00240262	1	0.917402	2	0	0	1	0.6794	0.615	1
5581	PRKCE	0.07808	0.0992642	1	1	0.999204	13	1	0	1	0.7771	0.615	0
5597	MAPK6	0.0472259	0.0592519	1	1	0.993576	0	0	0	0.00159947	0.3908	0.615	1
5915	RARB	0.0569155	0.0455636	0.721593	1	0.999813	1	1	0	1	0.1708	0.615	0
1736	DKC1	0.0434521	0.0287977	1	1	0.516561	6	1	1	1	0.1468	0.614	0
8450	CUL4B	0.0178609	0.0172962	0.0199568	1	0.389881	2	0	0	0.000144643	0.0932	0.614	2
10274	STAG1	0.0370895	0.0220222	0.388559	1	0.982402	1	0	0	0.0137294	0.3824	0.614	1
23031	MAST3	0.0639319	0.0767063	1	1	0.937385	1	1	0	0.00971794	0.9885	0.614	1
79012	CAMKV	0.0524732	0.0527439	1	1	0.328521	0	0	0	0.00359967	0.6104	0.614	1
4294	MAP3K10	0.0670598	0.0740896	1	1	0.418959	3	1	1	1	0.7957	0.613	0
10461	MERTK	0.0553155	0.0668077	1	1	0.975699	1	0	0	0.0097332	0.7422	0.613	1
3707	ITPKB	0.0218189	0.0184	0.3258	1	0.012765	1	0	0	0.0304038	0.0636	0.612	3
4791	NFKB2	0.0562167	0.0678489	1	1	0.438015	4	0	0	0.000614036	0.872	0.612	1
7175	TPR	0.028467	0.0278578	0.00501162	1	0.938991	2	0	0	0.00943266	0.7386	0.612	2
7227	TRPS1	0.0296182	0.0286733	0.106488	1	0.759115	0	0	0	0.00682729	0.3998	0.612	1
56654	NPDC1	0.06822	0.034775	1	1	0.0782911	1	0	1	1	0.4047	0.612	0
2322	FLT3	0.0575868	0.06654	1	1	0.995771	1	0	0	0.00582255	0.7714	0.611	1
10290	SPEG	0.0528776	0.0478204	0.929158	0.176316	0.568214	0	0	0	0.000778341	0.9957	0.611	1
10498	CARM1	0.0781412	0.0714455	1	1	0.36881	1	0	0	1	0.5855	0.61	0
54454	ATAD2B	0.0220111	0.0142133	0.00622697	0.176316	0.0349565	0	0	0	0.00105781	0.3454	0.61	3
637	BID	0.0306018	0.0351375	1	1	0.0116739	3	0	1	1	0.054	0.609	1
2596	GAP43	0.0491079	0.0602643	1	1	0.0742934	1	0	0	1	0.2482	0.609	0
3164	NR4A1	0.0641403	0.0741571	1	1	0.960817	10	3	2	1	1	0.609	1
5605	MAP2K2	0.0993817	0.126631	1	1	0.771616	1	0	0	1	0.8598	0.609	1
8445	DYRK2	0.0580692	0.0717586	1	1	0.729037	0	0	0	0.00640302	0.7284	0.609	1
142	PARP1	0.0987636	0.0651509	1	1	0.991733	7	1	1	1	0.8317	0.608	1
4436	MSH2	0.125467	0.0734625	1	1	0.609136	0	0	0	1	0.656	0.608	2
5609	MAP2K7	0.0494154	0.0563717	1	1	0.548827	6	3	2	1	0.7903	0.608	0
6696	SPP1	0.0496175	0.0401367	1	1	0.1086	1	1	1	0.0152541	1	0.608	1
9734	HDAC9	0.0643495	0.0483553	1	1	0.541667	2	2	1	1	0.6096	0.608	0
984	CDK11B	0.0670039	0.0815706	1	1	0.399364	0	0	0	0.00600051	1	0.607	1
8737	RIPK1	0.0722698	0.0758782	1	1	0.544102	6	1	2	1	1	0.607	0
28996	HIPK2	0.0816915	0.0825621	1	1	0.808933	4	2	1	1	1	0.606	0
85456	TNKS1BP1	0.0344029	0.0327042	0.146918	1	0.673342	0	0	0	8.1e-06	0.6214	0.606	1
3480	IGF1R	0.0930262	0.115089	1	1	0.998835	13	1	0	1	0.9817	0.605	1
3565	IL4	0.0720438	0.0749075	1	1	1	8	2	2	1	1	0.605	0
3621	ING1	0.053819	0.0568027	1	1	0.826815	6	1	1	0.0130389	0.9374	0.605	1
4628	MYH10	0.0234789	0.0240981	0.00373356	0.224134	0.47065	0	0	0	1	5e-06	0.605	2
23411	SIRT1	0.0760576	0.0822396	1	1	0.697696	3	1	1	1	0.8427	0.605	0
27036	SIGLEC7	0.0168731	0.0185789	0.219081	1	0.102715	2	0	0	0.0330521	0.0713	0.605	1
4204	MECP2	0.0446525	0.0445395	1	1	0.999801	1	1	0	0.0332824	0.5052	0.604	1
204851	HIPK1	0.0662679	0.0827275	1	1	0.942556	2	2	1	1	0.8107	0.604	0
1663	DDX11	0.0348255	0.0229604	0.99993	0.00293012	0.142366	0	0	0	0.0162027	1	0.603	2
2242	FES	0.0694963	0.0908321	1	1	0.852605	9	2	1	1	0.9299	0.603	0
5725	PTBP1	0.0457906	0.0312522	1	1	0.33088	1	0	0	0.00515556	0.521	0.603	1
7022	TFAP2C	0.0401817	0.0336421	1	1	0.486671	1	1	1	1	0.2131	0.603	0
51588	PIAS4	0.0546853	0.0527125	1	1	0.371101	6	1	1	1	0.6474	0.603	1
288	ANK3	0.0216852	0.0242114	1.6e-05	1	0.00233842	3	1	0	9.99e-05	0.8953	0.602	3
149420	PDIK1L	0.0581984	0.0665302	1	1	0.206146	0	0	0	1	0.2291	0.602	0
2185	PTK2B	0.07015	0.08545	1	1	0.942993	20	3	1	1	0.9142	0.601	0
7329	UBE2I	0.0864282	0.0672205	1	1	1	11	3	1	1	1	0.601	1
23049	SMG1	0.0466184	0.0545326	0.1248	1	0.907956	0	0	0	9.12e-05	0.9559	0.601	1
1445	CSK	0.0802691	0.106406	1	1	1	9	1	1	1	1	0.6	0
1990	CELA1	0.0511909	0.0246833	1	1	0.00569876	0	0	0	1	0.014333	0.6	2
79366	HMGN5	0.0294041	0.01952	1	1	0.037111	0	0	0	0.0293105	0.0674	0.6	2
3075	CFH	0.0512154	0.0398333	0.401238	1	0.775669	0	0	0	1	0.002869	0.599	1
5524	PPP2R4	0.0488641	0.0546919	1	1	0.0668225	1	0	0	1	0.2075	0.599	0
120892	LRRK2	0.0615876	0.0847	0.816461	1	0.999047	0	0	0	0.0124997	0.9015	0.599	1
284	ANGPT1	0.0380134	0.0445029	1	1	0.921766	7	2	1	1	0.1762	0.598	0
860	RUNX2	0.0810346	0.0713829	1	1	0.999969	4	1	0	1	0.7018	0.598	0
6850	SYK	0.0734088	0.0949164	1	1	0.987061	23	2	1	1	1	0.598	0
9700	ESPL1	0.0437696	0.031104	0.368132	1	0.0680188	0	0	0	0.00295215	1	0.598	1
56164	STK31	0.0494094	0.0533026	1	1	0.168341	0	0	0	1	0.030825	0.598	1
846	CASR	0.0306756	0.0272192	1	1	0.27888	0	0	0	0.000182204	0.1708	0.597	1
4130	MAP1A	0.017012	0.0162682	7.61e-05	1	0.129103	0	0	0	0.044543	0	0.597	3
4137	MAPT	0.064	0.0711724	1	1	0.592733	5	0	0	0.0237425	1	0.597	1
4209	MEF2D	0.0591222	0.0480286	1	1	0.605501	4	1	1	0.00394531	1	0.597	1
7412	VCAM1	0.0570405	0.0573731	1	1	0.726057	1	0	0	1	0.1859	0.597	0
8792	TNFRSF11A	0.0611044	0.076864	1	1	0.770237	3	0	0	1	0.4975	0.597	0
55617	TASP1	0.0404	0.2018	1	1	0.8473	0	0	0	1	0.7603	0.597	0
58528	RRAGD	0.0451333	0.05085	1	1	0.648379	0	0	0	0.0367741	0.3446	0.597	1
5294	PIK3CG	0.0798389	0.0962712	1	1	0.987333	14	1	1	1	1	0.596	1
5664	PSEN2	0.0525281	0.0379289	1	1	0.088034	1	0	1	1	0.3082	0.596	0
5998	RGS3	0.0323892	0.0405182	0.11718	1	0.797287	2	0	1	1	0.4493	0.596	0
91754	NEK9	0.0554081	0.0724942	1	1	0.998866	0	0	0	0.000594121	0.7125	0.595	1
3456	IFNB1	0.0683256	0.063925	1	1	0.903393	1	0	0	1	0.3205	0.594	0
3654	IRAK1	0.08316	0.0845528	1	1	0.999881	8	1	1	1	0.9402	0.594	1
5782	PTPN12	0.0316233	0.0315073	1	1	0.144226	3	0	0	0.00580955	0.4382	0.594	1
23678	SGK3	0.0695016	0.0717938	1	1	0.995863	2	0	0	1	0.4918	0.594	0
55183	RIF1	0.0328519	0.0161583	0.00840404	1	0.169595	0	0	0	0.0271517	0.859	0.594	2
351	APP	0.0774529	0.074214	1	1	0.888141	5	0	1	1	0.7562	0.593	0
3054	HCFC1	0.0483976	0.0363327	0.000418274	1	0.085937	2	0	0	1	1	0.593	1
6925	TCF4	0.057477	0.0458145	0.959556	1	1	3	0	0	0.0326951	0.611	0.593	1
1435	CSF1	0.0661219	0.0641	1	1	0.473768	1	0	0	1	0.4302	0.592	0
9863	MAGI2	0.0375537	0.0293	0.212841	1	0.703952	2	1	0	1	0.3768	0.592	0
10273	STUB1	0.0736815	0.0552755	1	1	0.52596	5	1	0	1	0.6685	0.592	0
85509	MBD3L1	0.1213	0	1	1	0.418706	0	0	0	1	0.1599	0.592	0
867	CBL	0.0492949	0.0681667	1	1	0.999546	23	2	2	1	0.729	0.591	0
6789	STK4	0.0498908	0.0519673	1	1	0.697428	1	1	1	1	0.4402	0.591	0
1380	CR2	0.0543417	0.0630045	1	1	0.99967	2	1	1	1	0.5783	0.59	0
6241	RRM2	0.0561558	0.0292762	1	1	0.995803	2	1	2	0.0374815	1	0.59	1
8481	OFD1	0.01852	0.0133333	0.356158	1	0.0318388	1	0	1	0.00814877	0.2136	0.59	2
55681	SCYL2	0.0493179	0.0503489	1	1	0.924175	0	0	0	0.0321318	0.4178	0.59	1
138474	TAF1L	0.0481175	0.0442027	0.31916	1	0.208544	0	0	0	1	0.4113	0.59	0
3833	KIFC1	0.0325636	0.0239545	0.109022	1	0.0914407	0	0	0	0.0145875	1	0.589	1
5431	POLR2B	0.0479511	0.0367837	1	1	0.165205	1	0	0	1	0.0546	0.589	0
6662	SOX9	0.0730438	0.0647217	1	1	0.742344	1	0	1	1	0.6234	0.589	0
83667	SESN2	0.0902	0.0902	1	1	0.499389	0	0	0	1	0.5914	0.589	0
405	ARNT	0.0638034	0.0572211	1	1	0.883844	6	1	0	1	0.5446	0.588	0
7040	TGFB1	0.0764865	0.0591739	1	1	0.816452	3	0	0	1	0.4867	0.588	0
30811	HUNK	0.0656636	0.08035	1	1	0.79682	0	0	0	0.0298457	0.8753	0.588	1
285464	CRIPAK	0.0161444	0.0195818	0.162857	0.00742638	1.03e-05	0	0	0	1	0	0.588	4
51586	MED15	0.0575235	0.0202571	1	1	0.108458	0	0	0	1	0.020466	0.587	1
2308	FOXO1	0.084905	0.0863571	1	1	1	6	1	1	1	1	0.586	0
23077	MYCBP2	0.0336778	0.0449875	0.0156986	1	0.996185	0	0	0	8.57e-06	0.9516	0.586	2
55802	DCP1A	0.0858333	0.05645	1	1	0.999984	2	0	0	0.0481871	1	0.585	1
57551	TAOK1	0.0642507	0.0786911	1	1	0.74042	0	0	0	1	0.2728	0.585	0
650	BMP2	0.0721595	0.0629196	1	1	0.999871	0	0	0	1	0.168	0.584	0
5168	ENPP2	0.0343101	0.0284778	0.118362	1	0.54993	0	0	0	1	0.0583	0.584	0
2309	FOXO3	0.0795561	0.089952	1	1	0.852603	5	1	1	1	1	0.583	1
3757	KCNH2	0.0267598	0.0266632	0.116636	0.123484	0.28808	0	0	0	0.00033369	0.7461	0.583	1
6734	SRPR	0.0285092	0.0168051	0.0728175	1	0.152586	0	0	0	1	0.039054	0.583	1
9510	ADAMTS1	0.0427097	0.042795	0.29959	1	0.681726	1	0	0	1	0.2627	0.583	0
1948	EFNB2	0.0297093	0.0280974	1	1	0.380134	2	0	0	0.0318757	0.2074	0.582	1
3937	LCP2	0.0421702	0.0424349	1	1	0.99223	7	1	2	0.0255549	0.8994	0.582	1
5593	PRKG2	0.0507364	0.0543978	1	1	0.224204	0	0	0	1	0.0825	0.582	0
9425	CDYL	0.0306846	0.0179286	1	1	0.594488	2	0	0	0.0353982	0.04761	0.582	2
51701	NLK	0.0622295	0.078496	1	1	0.639668	0	0	1	1	0.4627	0.582	0
114771	PGLYRP3	0.0548667	0.0444	1	1	0.0867318	0	0	0	1	0.1122	0.581	0
5396	PRRX1	0.0408045	0.0323333	1	1	0.00585542	0	0	0	1	0.002183	0.58	2
9064	MAP3K6	0.0633224	0.075574	1	1	0.317669	0	0	0	1	0.3554	0.58	0
10111	RAD50	0.107666	0.0589164	1	1	0.951519	2	1	1	1	0.9807	0.579	1
79155	TNIP2	0.06428	0.081625	1	1	0.97297	1	0	0	1	0.5463	0.579	0
868	CBLB	0.037666	0.0457	0.0449816	1	0.0669885	7	1	0	1	1	0.578	1
10595	ERN2	0.0752603	0.0959617	1	1	0.384023	0	0	0	1	0.6663	0.578	0
5984	RFC4	0.0772257	0.0347182	1	1	0.371473	1	0	0	1	0.3579	0.577	1
8178	ELL	0.0246724	0.0484895	1	1	0.00821753	1	1	1	0.0103252	0.6867	0.577	2
23095	KIF1B	0.0313068	0.0261705	0.241408	0.224134	0.867926	0	0	0	0.0165855	0.8734	0.577	1
7486	WRN	0.0837839	0.0482282	1	1	0.999926	2	1	2	1	0.8792	0.576	1
51738	GHRL	0.0565588	0.0471444	1	1	0.042713	0	0	0	1	0.1868	0.575	1
80347	COASY	0.0247677	0.0319919	1	1	0.035672	1	0	0	0.0229412	0.1193	0.575	2
286514	MAGEB18	0.066	0.1118	1	1	0.931748	1	1	1	1	1	0.575	0
817	CAMK2D	0.0524825	0.0712393	1	1	0.373763	2	0	0	0.0203472	1	0.574	1
898	CCNE1	0.0719216	0.056122	1	1	0.924858	6	2	1	1	0.8132	0.574	0
5573	PRKAR1A	0.0393448	0.0426281	1	1	0.999966	3	0	1	1	0.019314	0.574	1
5598	MAPK7	0.0783711	0.0985577	1	1	1	1	1	1	1	1	0.574	0
1978	EIF4EBP1	0.0691907	0.0749372	1	1	1	3	1	2	1	1	0.573	0
5451	POU2F1	0.0658959	0.0472382	1	1	0.986755	5	3	1	1	0.7464	0.573	0
8550	MAPKAPK5	0.0767384	0.101104	1	1	1	1	1	1	1	1	0.573	0
6830	SUPT6H	0.0289607	0.0263741	0.0274795	1	0.676438	0	0	0	0.045698	0.6074	0.572	2
84669	USP32	0.0158	0.0187	0.19408	0.0131107	0.999113	0	0	0	0.00952381	0.1885	0.572	2
5287	PIK3C2B	0.0585978	0.0753379	0.553306	1	0.468142	3	1	0	1	0.825	0.571	0
5613	PRKX	0.064107	0.0772277	1	1	0.420076	0	0	0	1	0.3926	0.571	0
23235	SIK2	0.0674405	0.085663	1	1	0.920019	0	0	0	0.0148919	1	0.571	1
309	ANXA6	0.0337083	0.0663765	1	1	0.803944	0	0	0	0.0121918	0.3667	0.57	1
5932	RBBP8	0.0513121	0.0472333	1	1	0.691114	1	2	1	0.0141717	1	0.57	1
30011	SH3KBP1	0.0441079	0.054032	1	1	0.912684	6	2	1	1	0.5622	0.57	0
51231	VRK3	0.0512695	0.0574878	1	1	0.139622	0	0	0	1	0.1739	0.57	0
83483	PLVAP	0.0767	0.0767	1	1	0.991888	0	0	0	1	0.4265	0.57	0
701	BUB1B	0.100336	0.0934705	1	1	1	1	0	1	1	1	0.569	1
3781	KCNN2	0.0250333	0.0236	1	1	0.00288371	1	0	0	0.0271505	0.039341	0.569	3
5076	PAX2	0.0502281	0.0647533	1	1	0.45236	2	1	0	1	0.5639	0.569	0
10014	HDAC5	0.0524724	0.0381625	1	1	0.772873	0	3	1	0.0106373	0.8908	0.569	1
2175	FANCA	0.0667902	0.06605	0.753734	1	0.537475	2	2	1	1	1	0.568	0
7531	YWHAE	0.0471639	0.0648271	1	1	1	10	2	3	1	1	0.568	0
958	CD40	0.0671287	0.0740038	1	1	0.639122	3	1	0	1	0.7492	0.567	0
4869	NPM1	0.0715258	0.0708312	1	1	1	7	1	2	1	1	0.567	1
5931	RBBP7	0.0558225	0.0481267	1	1	0.147546	17	4	1	1	1	0.567	0
54869	EPS8L1	0.0266889	0.0363211	0.49701	1	0.892204	1	0	0	0.0144505	0.1985	0.567	1
84254	CAMKK1	0.0688971	0.0851565	1	1	0.446477	2	1	1	1	1	0.567	0
1906	EDN1	0.0769109	0.0740103	1	1	0.514815	5	1	1	1	1	0.566	0
3976	LIF	0.04716	0.04395	1	1	0.0197128	0	0	0	1	0.0574	0.566	1
6199	RPS6KB2	0.0764123	0.098	1	1	0.0205588	1	0	0	1	1	0.566	1
8915	BCL10	0.049	0.0523059	1	1	0.719732	5	1	1	0.0257934	1	0.566	1
22938	SNW1	0.0413152	0.037076	1	1	0.269679	5	2	0	0.0165118	1	0.566	1
383	ARG1	0.0431778	0.0228333	1	1	0.379805	0	0	0	0.0404707	0.3979	0.565	1
1612	DAPK1	0.0567255	0.0637033	0.941272	1	0.999712	0	0	0	0.00107471	0.8384	0.565	1
3661	IRF3	0.0594597	0.04868	1	1	0.200479	1	0	0	1	0.3345	0.565	0
5587	PRKD1	0.0743447	0.0809735	1	1	0.236348	9	0	0	1	0.8619	0.565	0
6401	SELE	0.052875	0.0592429	1	1	0.919167	2	0	0	1	0.3006	0.565	0
91	ACVR1B	0.0587506	0.0568327	1	1	0.166368	1	0	0	0.0435868	1	0.564	1
1760	DMPK	0.07846	0.0868185	1	1	0.766213	1	0	0	1	0.7297	0.564	0
2624	GATA2	0.0577738	0.0474075	1	1	0.78581	2	1	1	0.0274951	1	0.564	1
5586	PKN2	0.055274	0.0606846	1	1	0.981617	3	1	1	1	0.6612	0.564	0
8028	MLLT10	0.0206451	0.0330633	0.00253571	0.176316	0.113774	0	0	0	0.0371753	1	0.564	2
84666	RETNLB	0.0420857	0.0362909	1	1	0.0125177	0	0	0	1	0.01001	0.564	2
89795	NAV3	0.0344148	0.0196	0.0113882	1	0.998384	0	0	0	1	0.2271	0.564	1
1791	DNTT	0.0650235	0.0636903	1	1	0.831596	0	0	0	1	0.1832	0.563	0
8517	IKBKG	0.0663804	0.0752566	1	1	1	11	1	2	1	1	0.563	0
139716	GAB3	0.0250255	0.0352929	0.832946	1	0.999811	4	1	0	0.0316442	0.1663	0.563	1
156	ADRBK1	0.0768284	0.0952593	1	1	0.989603	6	0	0	1	0.8459	0.562	0
5140	PDE3B	0.0737579	0.0936154	1	1	0.999234	1	1	1	1	1	0.562	0
8600	TNFSF11	0.0720786	0.0924833	1	1	1	5	1	1	1	1	0.562	0
23626	SPO11	0.0580326	0.0245636	1	1	0.116594	0	0	0	1	0.196	0.562	0
1029	CDKN2A	0.092089	0.0813085	1	1	1	5	0	1	1	1	0.561	2
7465	WEE1	0.0820076	0.071536	1	1	0.538782	3	0	0	1	0.7837	0.561	0
9820	CUL7	0.0263205	0.0311219	0.0103508	1	0.0176121	0	0	0	1	0.2427	0.561	3
11144	DMC1	0.0734667	0.0341813	1	1	0.326694	0	0	0	1	0.3173	0.561	1
22984	PDCD11	0.0329974	0.027315	0.320454	1	0.56643	1	0	0	0.000374746	0.7085	0.56	1
55779	WDR52	0.0188	0.0123	0.000872086	1	0.293103	0	0	0	0.00509427	0.1354	0.56	2
84914	ZNF587	0.0188696	0.0177476	0.21249	0.224134	0.0124902	0	0	0	1	0.02513	0.56	2
857	CAV1	0.0756515	0.0603592	1	1	0.0507304	16	2	0	1	1	0.559	0
5600	MAPK11	0.0699736	0.0753167	1	1	1	5	2	1	1	1	0.559	1
9261	MAPKAPK2	0.0711426	0.0824356	1	1	0.645648	3	1	1	1	1	0.558	0
10620	ARID3B	0.0296792	0.0346533	1	1	0	0	1	0	1	0.03662	0.558	2
581	BAX	0.0809268	0.0833474	1	1	0.0575786	3	0	0	1	1	0.557	0
2241	FER	0.0594672	0.0628889	1	1	0.993142	6	0	0	0.00241531	1	0.557	1
64220	STRA6	0.111	0.111	1	1	1	0	0	0	1	0.9773	0.557	0
1236	CCR7	0.0538061	0.0386324	1	1	0.0559979	0	0	0	1	0.1725	0.556	0
4084	MXD1	0.0518191	0.0507154	1	1	0.891938	13	1	1	0.0186649	1	0.556	1
10451	VAV3	0.0556695	0.0495019	1	1	0.893998	6	1	0	1	0.5061	0.556	0
29941	PKN3	0.061268	0.0763042	1	1	0.97685	0	0	0	0.00475934	0.9655	0.556	1
545	ATR	0.0733316	0.0663216	1	1	0.845452	4	2	1	1	0.9527	0.555	0
27085	MTBP	0.093525	0.111571	1	1	0.965057	1	0	0	1	1	0.555	0
1742	DLG4	0.050275	0.0522585	1	1	0.973916	3	1	1	0.00601594	1	0.554	1
3556	IL1RAP	0.0351842	0.026292	0.00575248	1	0.0467344	2	1	0	1	1	0.554	2
5515	PPP2CA	0.0462991	0.0534102	1	1	0.0967874	12	2	2	1	1	0.554	1
8471	IRS4	0.0388132	0.0388537	1	1	0.348367	5	2	1	1	0.5971	0.554	0
9463	PICK1	0.0484083	0.0362077	1	1	0.417583	0	1	1	1	0.3313	0.554	0
65267	WNK3	0.05164	0.052278	1	1	0.0455085	0	0	0	1	0.1936	0.554	1
768	CA9	0.0549714	0.05252	1	1	0.923377	1	0	1	1	0.3685	0.553	0
1487	CTBP1	0.0767016	0.0649579	1	1	1	7	2	1	1	1	0.553	0
5610	EIF2AK2	0.0734	0.0855517	1	1	1	8	1	1	1	1	0.553	0
23043	TNIK	0.0619734	0.0780849	0.999948	1	1	0	0	0	0.02536	0.9807	0.553	1
55869	HDAC8	0.0505234	0.0360606	1	1	0.100954	0	0	0	1	0.1312	0.553	0
4085	MAD2L1	0.0559909	0.0290892	1	1	0.148441	0	0	0	1	0.2223	0.552	0
6093	ROCK1	0.0668789	0.0762925	1	1	0.822878	7	0	0	1	0.7299	0.552	0
6753	SSTR3	0.0328275	0.0402636	1	1	0.661	1	1	1	1	0.3032	0.552	0
9641	IKBKE	0.0741361	0.091604	1	1	1	3	0	0	1	0.798	0.552	0
10295	BCKDK	0.0404771	0.0517426	1	1	0.0738513	0	0	0	1	0.0554	0.552	0
56672	AKIP1	0.0948333	0.1267	1	1	1	0	0	0	1	1	0.552	0
139818	DOCK11	0.0330476	0.0321078	0.349353	1	0.466093	0	0	0	1	0.030601	0.552	1
1756	DMD	0.0228132	0.0261457	0.00716552	0.516181	0.129783	0	0	1	0.0493224	1	0.551	2
2833	CXCR3	0.0442371	0.035444	1	1	0.0547272	0	0	0	1	0.0506	0.551	0
5297	PI4KA	0.0499567	0.0539953	0.472471	1	0.983483	1	0	0	0.00071343	1	0.551	1
23178	PASK	0.0647022	0.0804088	1	1	0.775665	0	0	0	0.000428003	1	0.551	1
55252	ASXL2	0	0.0362	0.00149887	1	0.013961	0	0	0	1	0.0985	0.551	2
4173	MCM4	0.06547	0.0293	1	1	1	0	0	0	0.00377941	0.7645	0.55	1
23309	SIN3B	0.0552364	0.0321316	1	1	0.714747	15	2	1	1	0.6339	0.55	0
51654	CDK5RAP1	0.0630292	0.0696429	1	1	0.369147	0	0	0	1	0.4238	0.55	0
2335	FN1	0.0505157	0.0471079	0.388813	0.123484	0.984681	5	0	0	1	1	0.549	0
51196	PLCE1	0.0306794	0.0310246	0.0755482	1	0.643941	0	0	0	1	0.2406	0.549	2
55914	ERBB2IP	0.0410024	0.0346222	1	1	0.93056	4	1	1	0.0119581	0.7599	0.549	1
2071	ERCC3	0.0640312	0.0427951	1	1	0.9005	1	1	1	0.0398942	1	0.548	1
7535	ZAP70	0.0702586	0.0967093	1	1	0.788853	6	0	1	1	1	0.548	0
147199	SCGB1C1	0.04004	0.02465	1	1	0	0	0	0	1	0.003798	0.548	2
9024	BRSK2	0.0734081	0.0971326	1	1	0.998796	0	0	0	1	0.6829	0.547	0
10783	NEK6	0.0523803	0.0588044	1	1	0.889745	1	0	0	0.0433071	0.7377	0.547	1
51347	TAOK3	0.0506242	0.0581442	1	1	0.117078	0	0	0	1	0.266	0.547	0
5256	PHKA2	0.0394841	0.0501024	0.855349	1	0.996143	1	0	0	1	0.0792	0.546	0
2321	FLT1	0.0631721	0.072544	1	1	0.990051	10	2	1	1	0.9793	0.545	0
4647	MYO7A	0.0308364	0.0366145	0.0261463	1	0.637407	1	0	0	1	0.5638	0.545	2
5608	MAP2K6	0.0694333	0.0828508	1	1	0.810106	4	1	1	1	1	0.545	0
7704	ZBTB16	0.0584684	0.0529971	1	1	0.735763	7	3	0	1	0.713	0.545	0
9219	MTA2	0.0744747	0.0687643	1	1	0.732657	4	1	1	1	0.9588	0.545	0
9443	MED7	0.0453827	0.0430711	1	1	0.379716	0	0	1	1	0.1117	0.545	0
51199	NIN	0.0381458	0.034397	0.020017	1	0.899013	2	0	0	1	0.6397	0.545	1
112858	TP53RK	0.0728262	0.091631	1	1	1	1	1	1	1	1	0.545	0
266743	NPAS4	0.0401254	0.0286967	1	1	0.0117727	0	0	0	1	0.022585	0.545	2
9063	PIAS2	0.0496565	0.0383559	1	1	0.239595	2	0	0	1	0.3155	0.544	0
2059	EPS8	0.0428911	0.058275	1	1	0.565562	5	0	0	1	0.3626	0.543	0
3276	PRMT1	0.0466747	0.0523936	1	1	0.972021	3	1	1	0.00380786	1	0.543	1
51530	ZC3HC1	0.0331372	0.02904	1	1	0.358026	0	0	0	0.0123947	0.3061	0.543	1
55500	ETNK1	0.0544894	0.0490351	1	1	0.106634	0	0	0	1	0.243	0.543	0
90865	IL33	0.0520667	0.03285	1	1	0.137822	0	0	0	1	0.2019	0.543	0
7082	TJP1	0.0659073	0.0458489	1	1	0.980199	1	0	0	0.00257207	0.8361	0.542	1
29110	TBK1	0.0754815	0.103083	1	1	0.996695	4	0	0	1	0.9125	0.542	0
5506	PPP1R3A	0.0527778	0.0528455	1	1	0.798466	1	0	0	1	0.1873	0.541	0
9459	ARHGEF6	0.0330353	0.0380058	1	1	0.995597	3	0	0	0.00936475	0.3697	0.541	1
23421	ITGB3BP	0.0408366	0.0193194	1	1	0.819385	3	0	0	0.0199526	0.3214	0.541	1
132660	LIN54	0.0597	0.0655	1	1	0.531191	0	0	0	1	0.3248	0.541	0
139728	PNCK	0.0689493	0.0817152	1	1	0	0	0	0	1	0.7533	0.541	1
4172	MCM3	0.0678136	0.0308395	1	1	0.583323	0	0	0	0.00428607	0.8659	0.54	1
4776	NFATC4	0.05596	0.041381	1	1	0.389489	1	0	0	1	0.3071	0.54	0
22848	AAK1	0.06218	0.0669325	1	1	0.923477	0	0	0	0.0146872	0.8768	0.54	1
23162	MAPK8IP3	0.0624	0.085045	1	1	0.736937	4	1	1	1	1	0.54	0
375449	MAST4	0.0461635	0.0530119	0.000420985	1	0.0888719	0	0	0	1	1	0.54	1
6934	TCF7L2	0.0679059	0.0580806	1	1	0.615889	2	0	0	1	0.6414	0.539	0
7443	VRK1	0.0715563	0.084204	1	1	0.743018	1	1	1	1	1	0.539	1
7436	VLDLR	0.0303967	0.0243483	1	1	0.600683	10	4	2	1	0.5103	0.538	1
9439	MED23	0.046719	0.03765	0	1	0.000108838	0	0	0	1	1	0.538	2
578	BAK1	0.0686304	0.0728575	1	1	0.48269	3	1	1	1	1	0.537	1
7150	TOP1	0.0929378	0.056651	1	1	0.994002	2	1	1	1	1	0.537	1
7454	WAS	0.0442656	0.0463629	1	1	0.999029	7	1	0	1	0.4014	0.537	0
5255	PHKA1	0.0458423	0.0423722	1	1	0.537134	1	0	0	0.0313764	0.6706	0.536	1
5981	RFC1	0.0798837	0.0343218	0.998095	1	0.999996	2	1	0	1	0.6126	0.536	0
90161	HS6ST2	0.0786	0	1	1	0.122998	0	0	0	1	0.1902	0.536	0
3984	LIMK1	0.0554104	0.0584087	1	1	0.78726	1	0	0	1	0.3847	0.535	0
57172	CAMK1G	0.0568527	0.077718	1	1	0.650824	0	0	0	1	0.4257	0.535	0
2444	FRK	0.0611333	0.066155	1	1	0.927045	0	1	0	0.00609364	1	0.534	1
84033	OBSCN	0.0697403	0.0916135	0.990896	0.501699	0.543574	1	0	0	1	1	0.534	0
3689	ITGB2	0.0423286	0.0372568	1	1	0.633571	6	2	1	1	0.562	0.533	0
5885	RAD21	0.0529642	0.0271915	1	1	0.0915089	0	0	0	1	0.2318	0.533	0
7187	TRAF3	0.0543552	0.0608821	1	1	0.149779	1	0	0	1	0.6173	0.533	0
7391	USF1	0.0514702	0.0390071	1	1	0.102435	1	0	0	1	0.3155	0.533	0
9833	MELK	0.0744256	0.07891	1	1	0.94663	0	0	0	1	0.6265	0.533	0
4314	MMP3	0.0626914	0.057475	1	1	0.391556	0	0	0	1	0.3727	0.532	0
9262	STK17B	0.0601816	0.0791674	1	1	0.988123	0	0	0	1	0.419	0.532	0
54880	BCOR	0.0505931	0.0462917	0.799707	1	0.703893	2	0	0	0.0294236	0.8846	0.532	1
84343	HPS3	0.0057	0.0057	0.00241434	0.176316	0.016779	0	0	0	1	0.1436	0.532	2
2908	NR3C1	0.0715899	0.0580413	1	1	0.984886	26	3	1	1	1	0.531	2
5300	PIN1	0.075029	0.0722028	1	1	1	4	1	1	1	1	0.531	0
7097	TLR2	0.0708706	0.0769758	1	1	0.959912	2	1	0	1	0.8252	0.531	0
29899	GPSM2	0.023917	0.0298208	0.00802075	1	0.491241	0	0	0	1	0.015377	0.531	2
56924	PAK6	0.0674662	0.0782745	1	1	0.820199	4	0	0	1	0.7542	0.531	0
1796	DOK1	0.0318471	0.03815	1	1	0.94796	11	1	0	1	0.1883	0.53	0
8726	EED	0.0380319	0.0253886	1	1	0.0953741	2	0	0	1	0.096	0.53	0
55294	FBXW7	0.0497184	0.0463619	1	1	0.279161	0	0	0	1	0.0994	0.53	0
3569	IL6	0.0870797	0.0859922	1	1	0.974934	6	0	0	1	1	0.529	0
3630	INS	0.0546837	0.0563034	1	1	1	8	3	2	1	1	0.529	0
7292	TNFSF4	0.0389882	0.0278444	1	1	0.0492705	0	0	0	1	0.01205	0.529	2
79672	FN3KRP	0.057632	0.0644778	1	1	0.212161	0	0	0	1	0.4649	0.529	0
91452	ACBD5	0.0747	0.0635	1	1	0.431886	0	0	0	1	0.608	0.529	0
920	CD4	0.0746033	0.0676673	1	1	0.877458	5	1	1	1	1	0.528	0
1373	CPS1	0.0237521	0.0308548	1	1	0.659756	1	0	0	0.000188642	0.000479	0.528	2
9969	MED13	0.0409393	0.0300673	0.00152092	1	0.57695	0	0	1	1	0.7984	0.528	1
51575	ESF1	0.0562	0.0562	1	1	0.945399	0	0	0	0.00597758	0.7687	0.528	1
1789	DNMT3B	0.0599667	0.05762	1	1	0.842347	2	0	0	0.0316407	0.9447	0.527	1
4893	NRAS	0.0486074	0.0643377	1	1	0.572912	3	2	2	1	1	0.527	0
5310	PKD1	0.0674634	0.0795818	0.999748	1	0.998985	2	1	1	1	1	0.527	0
7337	UBE3A	0.0427033	0.0455521	1	1	0.969736	30	2	2	1	0.7275	0.526	1
22907	DHX30	0.03265	0.0146471	1	1	0.507474	2	1	0	0.00277624	0.4454	0.526	1
83464	APH1B	0.0440692	0.0313	1	1	0.0729047	1	0	0	1	0.2646	0.526	0
163126	EID2	0.0802786	0.0942	1	1	1	5	0	0	1	1	0.526	0
203447	NRK	0.0594737	0.0602906	1	1	0.73145	0	0	0	1	0.2936	0.526	0
4255	MGMT	0.057941	0.0475415	1	1	0.999992	1	0	0	1	0.2322	0.525	0
6103	RPGR	0.0165519	0.0195364	0.0260241	1	4.98e-05	0	0	0	1	4e-05	0.525	4
7529	YWHAB	0.0405758	0.0677	1	1	0.397342	7	0	0	0.0381203	1	0.525	1
8900	CCNA1	0.0547846	0.0399653	1	1	0.876462	3	2	0	1	0.412	0.525	0
10370	CITED2	0.0554158	0.0428182	1	1	0.674822	2	0	0	1	0.3834	0.525	0
5921	RASA1	0.0753565	0.0873877	1	1	0.649365	21	1	0	1	1	0.524	1
83931	STK40	0.0657191	0.0841136	1	1	0.366512	0	0	0	1	0.6975	0.524	0
3726	JUNB	0.084333	0.0764656	1	1	1	5	1	0	1	1	0.523	0
4921	DDR2	0.048553	0.0677979	1	1	0.998387	2	0	0	0.0244524	0.958	0.523	1
10855	HPSE	0.0393444	0.0376	1	1	0.0150793	0	0	0	1	0.045286	0.523	2
57602	USP36	0.0259154	0.01932	0.996066	1	0.00572041	0	0	0	0.00430293	1.2e-05	0.523	4
1660	DHX9	0.063898	0.0408389	1	1	0.982129	2	1	0	0.026597	1	0.522	1
4318	MMP9	0.08478	0.0843233	1	1	1	2	0	0	1	0.9535	0.522	0
5167	ENPP1	0.0435917	0.0390071	1	1	0.15493	0	0	0	1	0.047048	0.522	1
60401	EDA2R	0.0608464	0.0552833	1	1	0.949374	1	0	0	1	0.3831	0.522	0
150353	DNAJB7	0.03395	0.0343111	1	1	0.496265	0	0	0	0.0421004	0.3074	0.522	1
5430	POLR2A	0.0770041	0.0583275	1	1	0.975294	2	1	1	1	0.9103	0.521	0
6469	SHH	0.0715345	0.0773405	1	1	1	1	1	1	1	1	0.521	0
10499	NCOA2	0.0878362	0.083775	1	1	0.999999	7	0	0	1	1	0.521	0
640	BLK	0.049048	0.05718	1	1	0.402286	2	0	0	0.0101654	1	0.52	1
4223	MEOX2	0.0345395	0.03368	1	1	0.0121083	0	0	0	1	0.011387	0.52	2
7415	VCP	0.0623301	0.0467885	1	1	0.853704	2	1	0	0.0234782	1	0.52	1
25865	PRKD2	0.058181	0.0608761	1	1	0.418886	0	0	0	1	0.3856	0.52	0
283455	KSR2	0.0698847	0.0937525	1	1	0.999997	1	0	0	1	0.8241	0.52	0
1677	DFFB	0.0597047	0.0589783	1	1	0.786791	0	0	0	1	0.2722	0.519	0
4741	NEFM	0.0296717	0.05472	1	1	0.107858	0	0	0	0.000479952	0.6483	0.519	1
5226	PGD	0.0314085	0.0417	1	1	0.107767	3	1	1	1	0.5994	0.519	0
7272	TTK	0.061833	0.0514357	1	1	0.82829	0	0	0	0.0100614	0.7745	0.519	1
8621	CDK13	0.0568035	0.0714444	1	1	0.550881	0	0	0	0.00726337	0.9869	0.519	1
50618	ITSN2	0.0223294	0.0341816	0.124665	1	0.28943	0	0	0	0.0030811	0.6399	0.519	1
3930	LBR	0.0301924	0.0257441	1	1	0.398984	0	0	0	0.0170385	0.2769	0.518	1
4618	MYF6	0.0452088	0.0409292	1	1	0.673351	1	0	0	1	0.0729	0.518	0
5042	PABPC3	0.0179125	0.0147	8.01e-06	1	3.29e-05	0	0	0	1	0.001398	0.518	3
6010	RHO	0.0302207	0.0307442	1	1	0.0410645	1	0	0	1	0.040931	0.518	2
26191	PTPN22	0.0242088	0.0212911	0.0822832	1	0.536429	2	0	0	1	0.007219	0.518	1
26512	INTS6	0.0339709	0.0258147	1	0.0697981	0.915471	0	0	0	0.0325227	1	0.518	1
54885	TBC1D8B	0.0202091	0.0307467	0.000751981	1	0.330304	0	0	0	1	0.098	0.518	1
57829	ZP4	0.0388438	0.0422857	1	1	0.19692	0	0	0	1	0.001942	0.518	1
345651	ACTBL2	0.031325	0.0315	1	1	0.491758	0	0	0	0.000125325	0.3465	0.518	1
2167	FABP4	0.0404939	0.02975	1	1	0.136064	0	0	0	1	0.0843	0.517	0
2898	GRIK2	0.0403853	0.0331857	1	1	0.306389	0	0	0	1	0.036975	0.517	1
3326	HSP90AB1	0.0499125	0.0599863	1	1	0.602999	8	2	2	1	1	0.517	2
5727	PTCH1	0.0590618	0.061	0.368405	1	0.992994	1	0	0	1	0.8059	0.517	0
7322	UBE2D2	0.0298772	0.0280357	1	1	0.0363558	2	0	0	1	0.037239	0.517	2
246778	IL27	0.04345	0.0320571	1	1	0.276117	2	0	0	1	0.2734	0.517	0
2011	MARK2	0.0492741	0.0503036	1	1	0.186045	2	0	0	1	0.5479	0.516	0
5819	PVRL2	0.0395486	0.0382136	1	1	0.318685	0	0	0	0.0279661	0.5965	0.516	1
6598	SMARCB1	0.0715032	0.0617521	1	1	1	3	2	1	1	1	0.516	0
7275	TUB	0.0416552	0.0434462	1	1	0.658804	5	1	0	1	0.463	0.516	0
9411	ARHGAP29	0.0278778	0.036	1	1	0.176719	0	0	0	0.00891769	0.4024	0.516	1
10540	DCTN2	0.0310892	0.0314244	1	1	0.997075	2	0	2	0.0215951	1	0.516	1
54386	TERF2IP	0.05052	0.0299941	1	1	0.0400047	0	0	0	1	0.3188	0.516	1
1063	CENPF	0.0549088	0.032318	0.9996	1	0.991655	0	0	0	2.56e-07	0.8714	0.515	1
9737	GPRASP1	0.022225	0.0168417	0.0680167	0.120679	0.537295	0	0	0	1	0.2597	0.515	0
9967	THRAP3	0.0390988	0.0270093	1	1	0.150434	0	0	0	0.000270455	0.7101	0.514	1
27	ABL2	0.0489832	0.0650175	1	1	0.99898	0	0	0	0.0223268	0.7695	0.513	1
2057	EPOR	0.0314033	0.0394429	1	1	0.487922	9	1	0	1	0.3069	0.513	0
3010	HIST1H1T	0.0278183	0.0191433	1	1	0.441948	0	0	0	0.0376134	0.038812	0.513	2
64219	PJA1	0.0375818	0.045175	1	1	0.0758359	1	0	0	1	0.1949	0.513	0
1153	CIRBP	0.0196875	0.02486	1	1	0.00132184	0	0	0	0.00243309	0.0511	0.512	2
3552	IL1A	0.0616466	0.051222	1	1	0.5117	2	0	0	1	0.6058	0.512	0
3691	ITGB4	0.0191889	0.0228276	1	1	0.883885	22	4	3	0.0174838	1	0.512	2
5584	PRKCI	0.0670255	0.0852836	1	1	0.733634	9	0	0	1	0.895	0.512	0
7508	XPC	0.0695065	0.0464458	1	1	0.990744	0	0	0	0.000761478	0.9315	0.512	1
338	APOB	0.04187	0.0412412	1	1	0.663335	2	1	1	0.0123412	1	0.511	1
7476	WNT7A	0.0476727	0.0288067	1	1	0.978979	0	0	0	1	0.000282	0.511	1
9344	TAOK2	0.0584766	0.0692386	1	1	0.997224	0	0	0	0.00356294	1	0.511	1
23581	CASP14	0.1307	0.05415	1	1	1	0	0	0	1	1	0.511	0
23624	CBLC	0.0376457	0.0450609	1	1	0.109934	3	0	0	1	0.2971	0.511	0
57761	TRIB3	0.0628959	0.0667796	1	1	0.83199	2	1	1	1	0.8823	0.511	0
6778	STAT6	0.0602648	0.0547754	1	1	0.784616	9	0	0	1	0.617	0.51	0
8850	KAT2B	0.11129	0.0793719	1	1	0.999981	0	0	0	1	1	0.51	1
9468	PCYT1B	0.0281635	0.02437	1	1	0.283198	0	0	0	0.0163256	0.3144	0.51	1
23208	SYT11	0.0264647	0.0290421	1	0.0697981	0.980079	0	0	0	1	0.037645	0.51	1
55561	CDC42BPG	0.0718678	0.0937352	1	1	0.854103	2	0	0	1	0.9185	0.51	0
2252	FGF7	0.0428	0.039693	1	1	0.0893119	0	0	0	1	0.0918	0.509	0
4952	OCRL	0.0349324	0.0212194	0.817273	1	0.0302635	3	0	0	1	0.2255	0.509	1
7186	TRAF2	0.0554964	0.0637526	1	1	1	6	1	2	1	1	0.509	0
9368	SLC9A3R1	0.0331435	0.0571548	1	1	0.376001	4	1	0	1	0.4755	0.509	0
79837	PIP4K2C	0.0309443	0.0358184	1	1	0.0303992	0	0	0	1	0.006981	0.509	2
896	CCND3	0.0422065	0.0342978	1	1	0.048554	15	3	1	1	1	0.508	1
969	CD69	0.0444867	0.0356786	1	1	0.314229	0	0	0	1	0.0694	0.508	0
6549	SLC9A2	0.0471909	0.0425214	1	1	0.999926	2	1	0	1	0.419	0.508	0
6935	ZEB1	0.067293	0.0411696	1	1	0.666049	3	0	0	1	0.5394	0.508	0
313	AOAH	0.0162769	0.0057	1.78e-15	1	0.023123	0	0	0	1	0	0.507	4
718	C3	0.0309217	0.0344833	0.468475	1	0.343881	1	0	1	1	0.4692	0.507	0
1490	CTGF	0.0608469	0.0466065	1	1	0.34311	1	0	0	1	0.4963	0.507	0
2047	EPHB1	0.0509141	0.0650795	1	1	0.999999	3	0	0	0.0244308	1	0.507	1
3131	HLF	0.0379547	0.0301891	1	1	0.143844	0	0	0	1	0.033717	0.507	1
55816	DOK5	0.0372526	0.040114	1	1	0.0433078	0	0	0	1	0.030926	0.507	2
55841	WWC3	0.0159	0.0227	0.558551	1	0.18961	0	0	0	0.00180783	0.1161	0.507	1
60370	AVPI1	0.0474	0	1	1	0.00285469	0	0	0	1	0.006671	0.507	2
912	CD1D	0.0444409	0.0394733	1	1	0.105738	0	0	0	1	0.1279	0.506	0
2260	FGFR1	0.0772897	0.0830644	1	1	1	4	1	0	1	1	0.506	0
5681	PSKH1	0.0547966	0.0538489	1	1	0.131837	0	0	0	1	0.4382	0.506	0
3162	HMOX1	0.0716673	0.0698541	1	1	1	2	1	1	1	1	0.505	0
5916	RARG	0.0390545	0.0318051	1	1	0.140966	1	1	0	1	0.4552	0.505	0
7351	UCP2	0.0381071	0.0253778	1	1	0.102751	1	0	0	1	0.1619	0.505	0
9464	HAND2	0.0517079	0.04383	1	1	0.3141	1	0	0	1	0.4083	0.505	0
84289	ING5	0.07875	0.062375	1	1	1	2	1	1	1	1	0.505	1
89796	NAV1	0.0261037	0.0121167	0.000218671	1	0.098237	0	0	0	0.0123725	0.6901	0.505	2
92126	DSEL	0.038	0.0161	0.182472	1	0.958219	0	0	0	1	0.1993	0.505	0
1999	ELF3	0.0514323	0.0366154	1	1	0.236885	4	0	0	1	0.4817	0.504	0
5087	PBX1	0.0341269	0.0327964	1	1	0.40435	1	0	0	0.00370853	0.6577	0.504	1
5861	RAB1A	0.0245136	0.0249429	1	1	0.137859	1	0	0	0.0440069	0.1405	0.504	1
5947	RBP1	0.0343321	0.0232619	1	1	0.42096	4	1	1	1	0.331	0.504	0
8660	IRS2	0.0559262	0.0743529	1	1	1	12	2	1	1	1	0.504	0
9181	ARHGEF2	0.0384081	0.0347491	1	1	0.873226	6	1	0	0.0170987	0.7909	0.504	1
54954	FAM120C	0.0632	0	0.349687	1	0.315886	0	0	0	1	0.4656	0.504	0
84930	MASTL	0.067925	0.0901714	1	1	0.700221	0	0	0	1	0.7224	0.504	0
3123	HLA-DRB1	0.0122063	0.0114034	0.159309	1	0.0438181	3	0	0	1	0	0.503	3
26052	DNM3	0.0265527	0.0248354	0.0440152	1	0.416341	0	0	0	1	0.1175	0.503	1
56925	LXN	0.05418	0.0374571	1	1	0.360665	0	0	0	1	0.2627	0.503	0
56946	C11orf30	0.06198	0.0823333	1	1	0.993723	0	0	1	1	0.753	0.503	0
639	PRDM1	0.0353489	0.0383609	0.846128	1	0.188814	0	0	0	1	0.0859	0.502	0
790	CAD	0.0234877	0.0232349	1.89e-09	1	0.155281	1	0	0	0.0350555	1	0.502	2
1453	CSNK1D	0.0581041	0.0610489	1	1	1	2	1	2	1	1	0.502	0
6871	TADA2A	0.0577299	0.0563686	1	1	0.943804	0	0	0	1	0.2322	0.502	0
8743	TNFSF10	0.0740187	0.0781128	1	1	1	0	1	1	1	1	0.502	0
60561	RINT1	0.0892167	0.02864	1	1	0.676104	0	0	0	1	0.5332	0.502	0
79934	ADCK4	0.0956317	0.0970588	1	1	0.966331	0	0	0	1	1	0.502	0
1759	DNM1	0.0359667	0.0416962	1	1	0.199885	4	1	0	1	0.4457	0.501	0
3553	IL1B	0.0625541	0.0649444	1	1	1	5	2	1	1	1	0.501	0
3567	IL5	0.077074	0.076771	1	1	1	1	0	1	1	1	0.501	0
54014	BRWD1	0.0183848	0.0229357	0.191318	1	0.235544	0	0	0	0.0050493	0.4069	0.501	1
2771	GNAI2	0.0385281	0.0448824	1	1	0.777292	1	0	0	0.0394718	0.556	0.5	1
10733	PLK4	0.0730289	0.0737263	1	1	0.974105	1	0	1	1	0.9595	0.5	0

## Sheet: EC_predicted_OV
This tab contains all drivers predicted by EC in ovarian cancer. Columns are gene ID, gene symbol, their values in the corresponding 10 individual methods, their prediction probability in EC, and how many methods this gene can be selected by the 10 individual methods.
ID	Symbol	FLN	FLNP	OncodriverFM	OncodriveCLUST	MutSig	NetBox	MEMo	Dendrix	ActiveDriver	Simon	Probability	How many methods
7157	TP53	0.16879	0.12806	0	0.00318845	2.22e-16	14	2	4	1.08e-15	0	0.957	7
5925	RB1	0.138281	0.111848	7.18e-12	1	0.000179347	9	8	1	0.0431167	0.000199	0.953	6
2534	FYN	0.112487	0.167289	1	1	1	78	0	3	1	1	0.95	3
3717	JAK2	0.12093	0.158979	1	1	0.785812	50	1	2	1	0.2568	0.949	3
1387	CREBBP	0.116635	0.0868138	0.0215014	1	0.00766444	14	2	3	0.00063424	0.020985	0.941	5
5159	PDGFRB	0.112704	0.147829	0.175642	1	0.320646	36	0	2	1	0.1875	0.941	2
2885	GRB2	0.102124	0.139539	0.461756	1	0.480191	86	0	3	0.00684095	0.006693	0.939	3
5588	PRKCQ	0.0986087	0.122713	0.0725957	1	0.0846925	8	0	0	1	0.037373	0.936	1
4233	MET	0.102828	0.138259	1	1	0.305823	15	0	2	1	0.1274	0.932	1
2099	ESR1	0.133468	0.109146	1	1	1	48	1	3	1	1	0.928	3
5595	MAPK3	0.144924	0.203979	1	1	1	15	1	2	1	1	0.928	2
6714	SRC	0.141359	0.196285	1	1	0.645733	72	0	3	1	1	0.928	3
9451	EIF2AK3	0.0860143	0.110097	0.0310238	1	0.0730065	2	0	0	1	0.1194	0.928	1
6464	SHC1	0.103974	0.148247	1	1	0.586681	80	0	2	1	1	0.924	1
2242	FES	0.0967852	0.126292	0.0415847	1	0.30673	11	0	0	1	0.1495	0.923	1
55294	FBXW7	0.06354	0.0756	0.000545409	1	0.111106	2	2	1	1	0.038309	0.923	2
5747	PTK2	0.12641	0.185962	1	1	0.627174	52	0	4	1	1	0.921	3
3725	JUN	0.134342	0.12759	1	1	1	18	3	2	1	1	0.92	1
204851	HIPK1	0.0839988	0.0988611	0.00869605	1	0.440545	0	0	1	1	0.1803	0.919	1
3643	INSR	0.113577	0.15505	0.340646	1	0.200114	19	0	0	1	0.024193	0.918	3
5591	PRKDC	0.0948333	0.0909333	0.193238	1	0.989128	4	0	1	1	0.1872	0.917	1
5894	RAF1	0.168596	0.220383	1	1	1	56	2	0	1	1	0.917	3
54986	ULK4	0.0823633	0.0994056	0.0214166	1	0.0644266	0	0	0	1	0.1155	0.913	1
5604	MAP2K1	0.133359	0.198321	1	1	1	12	1	1	1	1	0.909	2
7410	VAV2	0.0544782	0.0699132	0.0357002	1	0.399874	8	0	1	1	0.0559	0.909	1
6667	SP1	0.137621	0.107778	1	1	1	19	3	2	1	1	0.908	1
1017	CDK2	0.11942	0.129635	1	1	1	3	4	1	1	1	0.906	1
4088	SMAD3	0.114202	0.0894937	1	1	1	36	3	4	1	1	0.904	2
3932	LCK	0.116139	0.157388	1	1	0.614066	58	1	1	1	1	0.901	3
4609	MYC	0.101211	0.0762379	1	1	1	48	4	2	1	1	0.901	3
6772	STAT1	0.105142	0.10821	1	1	0.56222	20	1	2	0.0125186	0.1986	0.9	1
5580	PRKCD	0.0941417	0.146242	1	1	1	30	0	2	1	1	0.899	0
23683	PRKD3	0.0855589	0.0973571	0.140984	1	0.601462	0	0	0	1	0.1126	0.899	0
3718	JAK3	0.0982079	0.142105	0.433329	1	0.480207	44	1	0	1	0.1468	0.898	1
1020	CDK5	0.106491	0.131703	1	1	1	8	0	2	1	1	0.897	2
2539	G6PD	0.070931	0.06676	0.00554249	1	0.0229693	2	0	0	3.12e-05	0.0683	0.897	3
4087	SMAD2	0.105189	0.0774	1	1	1	26	2	4	1	1	0.897	2
3716	JAK1	0.0939438	0.135879	1	1	1	46	2	1	1	1	0.896	2
5727	PTCH1	0.0586471	0.05384	0.0127267	1	0.999768	1	0	1	1	0.1021	0.896	1
6654	SOS1	0.070169	0.0917122	0.538662	1	0.440372	72	0	2	0.0355759	0.2484	0.893	2
2185	PTK2B	0.0967819	0.149695	1	1	0.859995	26	0	3	1	1	0.89	1
8491	MAP4K3	0.0791035	0.105194	0.179735	1	0.373432	0	0	0	1	0.144	0.888	0
25	ABL1	0.147914	0.175397	1	1	0.963353	12	2	2	0.0218511	1	0.887	3
6774	STAT3	0.12001	0.122476	1	1	0.702249	28	2	3	1	1	0.887	1
4914	NTRK1	0.075858	0.0951878	1	1	0.999445	7	0	1	1	0.1109	0.886	0
8202	NCOA3	0.0660575	0.0475774	0.0439203	1	0.357443	6	0	0	1	0.0601	0.885	1
23139	MAST2	0.055692	0.0716342	0.000876522	1	0.692842	1	0	0	1	0.1443	0.885	2
472	ATM	0.0995663	0.0995974	0.121173	1	0.915732	0	2	2	1	0.4362	0.884	1
4916	NTRK3	0.0886106	0.114153	1	1	0.167642	2	0	1	1	0.025131	0.884	1
6793	STK10	0.0572158	0.0807257	0.0772283	1	0.0589851	0	0	0	1	0.006108	0.884	1
23031	MAST3	0.0801526	0.0990657	0.385586	1	0.0445333	1	0	0	1	0.1608	0.884	1
314	AOC2	0.060883	0.0631105	0.0402816	1	0.00161116	0	0	0	1	0.004752	0.882	3
23043	TNIK	0.0794721	0.0963211	0.256807	1	0.937692	0	0	0	1	0.066	0.882	0
3815	KIT	0.0895544	0.120075	0.586325	1	0.110672	11	0	0	0.00493528	0.00228	0.881	3
6872	TAF1	0.0758663	0.0537769	0.00432017	1	0.798233	1	1	0	1	0.1654	0.881	2
387	RHOA	0.0765206	0.0860886	1	1	0.0607124	50	0	1	1	0.007681	0.879	2
5585	PKN1	0.0637	0.0850444	0.057588	1	0.20462	3	0	0	0.00162259	0.2341	0.879	1
2033	EP300	0.127276	0.0883645	1	1	0.780378	24	3	3	1	1	0.877	2
8573	CASK	0.0815461	0.113878	0.333087	1	0.26582	0	0	0	1	0.1948	0.877	0
7189	TRAF6	0.0805091	0.0828724	1	1	0.617012	11	0	2	1	0.0796	0.876	0
1950	EGF	0.110301	0.123473	1	1	1	42	1	1	1	1	0.875	2
5590	PRKCZ	0.0850056	0.108995	1	1	0.897486	58	0	0	1	0.1363	0.875	1
2475	MTOR	0.129358	0.152838	0.0976759	1	0.289079	0	0	0	1	1	0.874	2
4193	MDM2	0.115189	0.0930944	1	1	1	8	1	2	1	1	0.874	1
7048	TGFBR2	0.0871763	0.0883846	0.31175	1	0.514435	12	0	0	0.0457301	0.0731	0.872	2
5063	PAK3	0.0977718	0.120251	1	1	0.0765788	1	0	0	0.031621	0.009561	0.871	2
641	BLM	0.0701181	0.022428	0.079442	1	0.174328	1	0	2	0.0058659	0.1203	0.87	1
5058	PAK1	0.113953	0.147637	1	1	1	30	0	1	1	1	0.87	2
1147	CHUK	0.112467	0.141526	1	1	0.586008	22	0	2	1	1	0.869	2
834	CASP1	0.0476639	0.0268947	0.0258818	1	0.223866	4	0	1	1	0.043317	0.868	2
1739	DLG1	0.061023	0.0838026	0.0588	1	0.993344	4	0	1	1	1	0.868	0
2931	GSK3A	0.0951418	0.130642	0.844007	1	0.427263	2	0	0	1	0.1796	0.868	1
6777	STAT5B	0.0758241	0.085041	0.689808	1	0.270974	11	0	2	0.0067663	0.12	0.868	1
6996	TDG	0.0452562	0.031425	0.0333187	1	0.0335198	3	0	0	1	0.007914	0.868	3
2059	EPS8	0.0530054	0.070388	0.362283	1	0.33335	5	0	1	1	0.0965	0.867	0
5587	PRKD1	0.0843529	0.10852	1	1	0.837669	7	0	1	1	0.2548	0.866	0
4763	NF1	0.0436856	0.0379368	0	1	0.281127	1	0	0	1	2.6e-05	0.865	2
57835	SLC4A5	0.0417	0.04505	0.00883624	1	0.999938	0	0	0	1	0.0592	0.865	1
84033	OBSCN	0.0926835	0.108544	0.667014	1	0.997103	0	0	3	1	0.9985	0.865	0
5610	EIF2AK2	0.0833681	0.0997543	1	1	0.200287	8	0	1	1	0.1247	0.864	0
120892	LRRK2	0.0793372	0.0914628	0.350396	1	0.0234972	0	0	0	0.000207899	0.004733	0.864	3
7272	TTK	0.0692247	0.0810108	0.209663	1	0.0570282	0	0	0	0.00165928	0.044034	0.862	2
1869	E2F1	0.0849844	0.0435607	1	1	1	10	4	3	1	1	0.861	0
1969	EPHA2	0.0740184	0.0988487	1	1	0.999997	6	0	1	0.0117671	0.2725	0.861	1
1956	EGFR	0.148315	0.203635	0.527891	1	0.0494099	68	1	0	0.000701222	1	0.86	6
8506	CNTNAP1	0.0333321	0.038031	0.00100793	1	0.203782	3	0	0	1	0.1075	0.86	1
123263	MTFMT	0.0653545	0.0133	0.00122705	1	0.0720303	0	0	0	1	0.020802	0.86	2
7409	VAV1	0.0698833	0.100682	0.921873	1	0.500448	16	0	2	1	0.2229	0.859	0
5335	PLCG1	0.0825281	0.114234	1	1	1	23	0	2	1	1	0.858	0
5934	RBL2	0.0739661	0.0351269	0.174388	1	0.999994	3	2	1	0.00678227	0.1443	0.855	1
6926	TBX3	0.0455548	0.0227833	0.0158077	1	0.141315	0	0	0	1	0.049537	0.855	2
9821	RB1CC1	0.0516512	0.0480294	0.149723	1	0.00971793	1	0	0	1	0.000858	0.855	3
5921	RASA1	0.0940426	0.127427	1	1	0.825386	22	0	2	1	1	0.854	1
23037	PDZD2	0.0436433	0.0534811	0.049442	1	0.925002	1	0	0	1	0.2524	0.853	1
10062	NR1H3	0.0589818	0.0559	0.199219	1	0.0376561	0	0	0	1	0.004363	0.852	2
987	LRBA	0.0308429	0.0314176	0.00395845	1	0.865103	0	0	0	1	0.002844	0.851	2
5566	PRKACA	0.0622267	0.085159	1	1	1	17	0	4	1	1	0.851	0
4089	SMAD4	0.120548	0.103365	1	1	1	32	2	1	1	1	0.85	2
6709	SPTAN1	0.033442	0.0494	0.00352	1	0.99774	3	0	3	0.00314235	0.2796	0.85	2
10788	IQGAP2	0.0312871	0.0306237	0.0594358	1	0.999439	1	0	0	0.0228481	0.029782	0.85	2
1730	DIAPH2	0.0447085	0.043195	0.00762045	1	0.306235	0	0	0	1	0.0649	0.849	1
1803	DPP4	0.0412444	0.0612125	0.0511507	1	0.14567	0	0	0	1	0.0519	0.849	0
5584	PRKCI	0.0909616	0.108305	1	1	0.230048	5	0	0	0.00910285	0.1021	0.849	1
139818	DOCK11	0.0311378	0.0276526	0.00904914	1	0.86261	0	0	0	1	0.1901	0.849	1
1794	DOCK2	0.0348358	0.047416	0.00315486	1	0.245545	1	0	0	1	0.0994	0.848	1
2065	ERBB3	0.110822	0.154349	1	1	0.763395	26	0	1	0.00347541	0.6308	0.848	4
5702	PSMC3	0.032991	0.0165767	0.00124098	1	0.00368391	1	0	0	1	0.001742	0.847	3
26750	RPS6KC1	0.0952532	0.117691	1	1	0.999429	0	0	0	1	0.2109	0.847	0
55749	CCAR1	0.0311615	0.0339	0.000291096	1	0.0755662	0	0	1	1	0.00269	0.847	2
3654	IRAK1	0.0993706	0.108879	1	1	0.284587	6	0	0	0.00630499	0.2235	0.846	2
166614	DCLK2	0.0559812	0.0757758	0.271006	1	0.112775	0	0	0	1	0.1234	0.846	0
90	ACVR1	0.0924568	0.105078	1	1	0.317708	3	0	0	0.00359021	0.1293	0.844	2
595	CCND1	0.101086	0.0990923	1	1	1	20	3	1	1	1	0.844	2
5961	PRPH2	0.0380857	0.0225	0.00685423	1	0.0111588	0	0	0	1	0.002146	0.843	3
9113	LATS1	0.0877011	0.106559	0.00881932	1	0.553889	0	0	0	1	1	0.841	1
50615	IL21R	0.0397528	0.0343955	0.0988712	1	0.0309911	1	0	0	1	0.013201	0.841	3
56946	C11orf30	0.06456	0.0312	0.0487486	1	0.306361	0	1	0	1	0.028484	0.841	3
5296	PIK3R2	0.0587967	0.0865868	1	1	0.0859101	32	0	2	1	0.2071	0.84	1
4904	YBX1	0.0554652	0.0623714	0.0104602	1	0.249924	5	0	2	1	1	0.839	1
5728	PTEN	0.061439	0.065107	1	1	0.123249	14	0	2	0.00314465	0.0525	0.838	2
3667	IRS1	0.102982	0.132578	0.224662	1	0.759824	50	0	0	0.0215404	1	0.836	3
367	AR	0.107758	0.0965562	1	1	0.863326	38	3	1	1	1	0.835	2
84446	BRSK1	0.0844365	0.107794	0.456441	1	0.540851	0	0	0	1	0.3031	0.835	0
355	FAS	0.0851659	0.0931722	1	1	1	7	0	2	1	1	0.834	0
1788	DNMT3A	0.041817	0.0207455	0.00639494	1	0.488102	2	1	0	1	0.215	0.833	1
54464	XRN1	0.0472471	0.0116143	0.104665	1	0.746861	0	0	1	1	0.2903	0.833	0
8243	SMC1A	0.0604461	0.0198484	0.0909631	1	0.341697	0	1	0	1	0.0986	0.832	1
3066	HDAC2	0.0798556	0.0372562	1	1	1	24	2	4	1	1	0.83	1
8473	OGT	0.0338577	0.0298944	0.120216	1	0.0963652	2	0	0	1	0.0742	0.829	0
30849	PIK3R4	0.0651625	0.0847	0.421986	1	0.246545	0	0	0	1	0.071	0.829	0
596	BCL2	0.116447	0.123022	1	1	1	6	1	1	1	1	0.828	1
5563	PRKAA2	0.0839653	0.104071	1	1	0.364444	0	0	1	0.013676	0.1989	0.827	1
3845	KRAS	0.0847289	0.107257	1	1	0.08226	1	0	0	1	0.004578	0.825	2
867	CBL	0.0702105	0.104413	1	1	1	26	0	2	1	1	0.824	0
3558	IL2	0.0880243	0.0833867	1	1	1	54	1	1	1	1	0.824	1
6041	RNASEL	0.0570218	0.0630743	0.360892	1	0.669597	1	0	0	1	0.0869	0.824	0
10451	VAV3	0.0548118	0.0721051	0.810982	1	0.628977	6	0	1	1	0.045829	0.824	1
1398	CRK	0.0572099	0.0789184	1	1	1	19	0	3	1	1	0.823	0
5243	ABCB1	0.0345803	0.0280519	0.0886157	1	0.334818	1	0	0	1	0.1195	0.823	0
8567	MADD	0.0330519	0.0356167	0.173	1	0.0432592	1	0	0	1	0.021992	0.823	3
5777	PTPN6	0.0568326	0.0976368	1	1	1	42	0	2	1	1	0.822	1
30011	SH3KBP1	0.0579253	0.0780825	1	1	1	7	0	3	1	1	0.821	0
55704	CCDC88A	0.0373339	0.0434818	0.0179366	1	0.790522	0	0	0	1	0.3263	0.821	1
163	AP2B1	0.0458114	0.0259969	0.21315	1	0.260559	1	0	0	0.0278359	0.0965	0.82	1
1000	CDH2	0.0783302	0.0841571	1	1	0.532147	7	0	1	1	0.2019	0.82	0
6597	SMARCA4	0.0896378	0.0419125	0.992075	1	0.999992	2	3	2	1	1	0.82	0
10595	ERN2	0.0936354	0.108994	1	1	0.166064	0	0	0	1	0.013776	0.819	1
8737	RIPK1	0.0766897	0.0965053	1	1	1	7	0	2	1	1	0.818	0
2073	ERCC5	0.0577458	0.0183769	0.347866	1	0.565672	0	0	0	1	0.043206	0.817	1
996	CDC27	0.0363714	0.02764	0.259047	1	0.0137	3	1	0	5.51e-05	0.00791	0.815	3
4149	MAX	0.080898	0.0756929	1	1	1	11	1	2	1	1	0.815	0
7058	THBS2	0.05824	0.0459333	0.312399	1	0.169533	0	0	0	1	0.057	0.815	0
2932	GSK3B	0.103869	0.130429	1	1	0.596599	24	2	1	1	1	0.814	3
81704	DOCK8	0.0432257	0.0341917	0.136327	1	0.99964	1	0	0	1	0.4242	0.814	0
4214	MAP3K1	0.116463	0.170566	1	1	0.988363	9	0	0	1	1	0.813	1
2549	GAB1	0.0600573	0.0861538	1	1	1	42	0	2	1	1	0.812	1
59269	HIVEP3	0.0349314	0.02804	0.0685317	1	0.922365	0	0	0	1	0.3955	0.812	0
1432	MAPK14	0.118397	0.161146	1	1	0.999993	15	0	0	1	1	0.811	1
7273	TTN	0.062367	0.078285	0.827946	1	0.953859	0	0	1	0.000249583	0.0585	0.811	1
7277	TUBA4A	0.0283386	0.0247611	0.00841591	1	0.0984899	5	2	1	0.00855713	0.021349	0.811	3
83394	PITPNM3	0.038287	0.0488	0.24038	1	0.688291	0	0	0	1	0.1358	0.811	0
156	ADRBK1	0.0981156	0.132116	1	1	1	4	0	1	1	1	0.81	0
660	BMX	0.0830377	0.104611	1	1	0.413927	5	0	0	0.0480137	0.2563	0.81	1
7153	TOP2A	0.0782574	0.0498921	0.0195731	1	0.437979	3	2	1	9e-05	1	0.81	3
7490	WT1	0.081314	0.0698727	1	1	1	8	1	2	1	1	0.81	0
7006	TEC	0.0743092	0.0969389	1	1	1	5	0	2	1	1	0.809	0
5792	PTPRF	0.0343427	0.0390051	0.000118343	1	0.99759	12	0	0	2.8e-05	0.3736	0.808	3
6885	MAP3K7	0.0837086	0.107054	0.00669308	1	0.210627	8	0	0	0.00306176	1	0.808	2
2049	EPHB3	0.0673952	0.089085	0.0255915	1	0.13714	1	0	0	1	1	0.807	1
8502	PKP4	0.0342969	0.0460391	0.308012	1	0.17943	2	0	0	1	0.034666	0.807	1
23136	EPB41L3	0.031531	0.0352897	0.197322	1	0.109883	0	0	0	1	0.021699	0.807	1
2324	FLT4	0.0712072	0.08636	0.0769933	1	0.544434	7	0	0	1	1	0.806	0
6829	SUPT5H	0.0325508	0.0283667	0.0294741	1	0.239101	0	0	0	0.0108398	0.1588	0.806	2
2241	FER	0.0729085	0.0907231	1	1	1	9	0	2	1	1	0.804	0
284	ANGPT1	0.0438831	0.0472074	0.477321	1	0.0459614	6	0	0	1	0.007544	0.803	2
23191	CYFIP1	0.0533122	0.0439429	0.345851	1	0.571855	1	0	0	0.00677751	0.1616	0.803	1
9055	PRC1	0.0392386	0.0290333	0.139222	1	0.210517	0	0	0	0.000634101	0.050074	0.802	1
9321	TRIP11	0.0335286	0.0256786	0.174078	1	0.824723	0	1	0	0.00307735	0.2421	0.802	1
55798	METTL2B	0.2923	0	1	1	1	1	0	0	1	1	0.801	0
659	BMPR2	0.0625953	0.0722341	0.595312	1	0.365073	1	0	0	0.0124933	0.1232	0.8	1
4792	NFKBIA	0.110543	0.116197	1	1	1	12	0	1	1	1	0.8	0
5788	PTPRC	0.0608374	0.07577	0.566662	1	0.257611	9	0	0	1	0.1665	0.797	0
6671	SP4	0.0646375	0.0589	0.480167	1	0.0677961	0	0	0	1	0.0887	0.797	0
857	CAV1	0.0695193	0.0871525	1	1	1	21	0	2	1	1	0.796	0
7185	TRAF1	0.040605	0.03	0.363532	1	0.00277954	3	0	0	1	0.001243	0.795	2
3320	HSP90AA1	0.0530761	0.0568737	1	1	0.183867	46	1	1	1	0.1412	0.794	1
23178	PASK	0.083864	0.104761	0.0961283	1	0.107162	0	0	0	0.00629371	1	0.794	1
6256	RXRA	0.0879425	0.0748625	1	1	0.185592	5	0	0	1	0.0551	0.793	0
545	ATR	0.0752	0.0788763	1	1	0.99791	2	1	2	1	0.7751	0.792	1
7227	TRPS1	0.0297087	0.01961	0.0471471	1	0.720579	0	0	0	0.0161234	0.2074	0.792	2
7486	WRN	0.0569771	0.0279429	0.2429	1	0.599077	0	0	1	0.0115173	0.3255	0.792	1
57680	CHD8	0.0263597	0.0184179	0.0655976	1	0.993273	1	0	0	0.00690006	0.1305	0.792	1
5783	PTPN13	0.0311033	0.0394366	0.00992406	1	0.892593	3	0	0	1	0.515	0.791	1
79728	PALB2	0.0412875	0.0383	0.261687	1	0.0799567	0	1	0	1	0.0905	0.791	0
1111	CHEK1	0.116522	0.110384	1	1	1	4	0	1	1	1	0.79	1
2623	GATA1	0.0832378	0.0669933	1	1	1	4	0	2	1	1	0.789	0
10210	TOPORS	0.054395	0.04085	0.595459	1	0.922883	1	0	1	1	0.1336	0.789	0
9846	GAB2	0.0556333	0.0754722	0.950222	1	0.0632295	44	0	0	0.01558	0.026119	0.788	3
11213	IRAK3	0.0854329	0.0976162	1	1	0.308426	0	0	0	0.0362574	0.193	0.788	1
1793	DOCK1	0.0325719	0.041624	0.157665	1	0.864443	3	0	0	1	0.3764	0.787	0
26037	SIPA1L1	0.0294949	0.02669	0.00757993	1	0.957686	0	0	0	1	0.4093	0.787	1
5602	MAPK10	0.0923149	0.129157	1	1	1	1	0	1	1	1	0.786	0
6198	RPS6KB1	0.09088	0.120164	1	1	1	20	0	1	1	1	0.786	2
2175	FANCA	0.0698628	0.0653	0.0823194	1	0.137626	2	1	0	1	1	0.785	0
9833	MELK	0.0903432	0.104918	1	1	0.664882	0	0	0	1	0.1788	0.785	0
157	ADRBK2	0.0869465	0.112933	1	1	0.389279	0	0	0	1	0.1491	0.784	0
23054	NCOA6	0.0695234	0.0477125	0.216211	1	0.815362	4	1	0	0.00094453	0.4757	0.784	1
83637	ZMIZ2	0.0414526	0.0226231	0.272167	1	0.259068	0	0	0	1	0.1508	0.783	0
4638	MYLK	0.0657782	0.0879333	0.0135641	1	0.833146	2	0	0	0.0147933	1	0.78	2
7037	TFRC	0.0352014	0.0326833	0.338302	1	0.220854	1	0	0	0.00247864	0.0812	0.78	1
1439	CSF2RB	0.0257649	0.0369069	0.226861	1	0.217727	8	0	1	0.0095243	0.1333	0.779	1
1742	DLG4	0.0682224	0.123709	1	1	0.775324	5	0	3	0.00601594	1	0.779	1
6098	ROS1	0.0675296	0.097155	1	1	0.700294	1	0	0	0.0314304	0.2138	0.779	1
324	APC	0.100108	0.0938861	0.337955	1	0.417959	5	0	0	0.0323824	1	0.778	3
5581	PRKCE	0.0954195	0.132538	1	1	0.853262	14	0	1	1	1	0.778	0
56924	PAK6	0.0820859	0.1016	1	1	0.555914	3	0	0	1	0.2087	0.778	0
3611	ILK	0.110034	0.14441	1	1	1	5	0	0	1	1	0.777	1
5255	PHKA1	0.0450613	0.0505889	0.42436	1	0.994336	0	0	0	1	0.2355	0.777	0
7158	TP53BP1	0.0806929	0.019545	0.678939	1	0.49699	2	1	1	1	0.1518	0.777	0
79705	LRRK1	0.0767732	0.0965194	0.359742	1	0.963078	0	0	0	1	0.5763	0.776	0
2309	FOXO3	0.0886686	0.0723367	1	1	0.125892	8	0	0	1	0.1565	0.775	0
3903	LAIR1	0.0307968	0.035165	0.406497	1	0.0144368	2	0	0	1	0.003928	0.775	2
5837	PYGM	0.027445	0.0263	4.15e-09	1	0.147228	0	0	1	1	0.0837	0.775	1
10291	SF3A1	0.0242732	0.0142692	0.00516786	1	0.0512785	1	0	1	1	0.017604	0.775	2
23236	PLCB1	0.0288257	0.0333237	0.00172713	1	0.737292	0	0	0	1	0.1277	0.775	2
2066	ERBB4	0.0915602	0.117961	1	1	1	7	0	1	1	1	0.774	2
904	CCNT1	0.0346432	0.0271393	0.343019	1	0.253647	2	1	0	1	0.101	0.773	0
7297	TYK2	0.0858451	0.119784	0.957478	1	0.481501	15	0	0	0.0155148	0.4686	0.773	1
8651	SOCS1	0.0641902	0.0800778	1	1	1	16	0	2	1	1	0.773	0
7145	TNS1	0.0348376	0.0464075	0.0765764	1	0.394416	1	0	0	0.00312031	0.4724	0.772	1
7621	ZNF70	0.032725	0.0271667	0.354084	1	0.0279592	0	0	0	1	0.034455	0.772	2
25942	SIN3A	0.0643516	0.0274182	0.567922	1	0.642027	11	1	3	0.00292655	0.4454	0.772	1
1399	CRKL	0.0847169	0.119689	1	1	1	16	0	1	1	1	0.771	0
5781	PTPN11	0.0488412	0.0760436	1	1	0.511575	74	0	2	1	1	0.77	1
7059	THBS3	0.0345433	0.0256882	0.279377	1	0.156848	0	0	0	1	0.1859	0.77	0
6382	SDC1	0.0259675	0.02099	0.0146023	1	0.0270622	1	0	0	1	0.002233	0.769	3
25861	DFNB31	0.0392687	0.0395	0.339922	1	0.211566	0	0	0	1	0.0555	0.769	0
10758	TRAF3IP2	0.117825	0.17815	1	1	0.682673	2	0	0	1	1	0.768	0
285313	IGSF10	0.0374519	0.0437568	0.355605	1	0.450623	0	0	0	1	0.0968	0.768	0
6850	SYK	0.0958722	0.148175	1	1	1	23	0	0	1	1	0.767	0
9138	ARHGEF1	0.0332062	0.0384205	0.179108	1	0.798346	2	0	0	1	0.4213	0.767	0
6598	SMARCB1	0.0627922	0.026415	0.0896406	1	0.00595996	2	2	1	1	1	0.765	1
91749	KIAA1919	0.0722	0.0722	0.831053	1	0.12451	0	0	0	1	0.024093	0.765	1
998	CDC42	0.0938076	0.109142	1	1	1	12	0	1	1	1	0.764	1
2157	F8	0.0259813	0.0198348	1.44e-05	1	0.512882	0	0	4	1	0.2893	0.764	2
5328	PLAU	0.0794672	0.0752065	1	1	0.20383	3	0	0	1	0.1039	0.763	0
5598	MAPK7	0.098081	0.146447	1	1	1	2	1	0	1	1	0.763	0
4145	MATK	0.0831131	0.124254	1	1	1	2	0	1	1	1	0.762	0
2908	NR3C1	0.0711656	0.0528375	1	1	0.434932	9	0	1	1	0.169	0.761	0
2887	GRB10	0.0592042	0.0783528	1	1	1	13	0	2	1	1	0.76	0
2618	GART	0.0265329	0.0164265	3.16e-05	1	0.993029	0	0	0	1	0.0544	0.759	1
57572	DOCK6	0.0422235	0.03825	0.218759	1	0.154994	0	0	0	1	0.326	0.759	0
7082	TJP1	0.0666647	0.0848813	1	1	0.416968	3	0	1	0.00488097	0.4038	0.757	2
5582	PRKCG	0.0761541	0.101208	1	1	0.404055	3	0	0	0.00775474	0.3505	0.756	1
4000	LMNA	0.0330947	0.0338625	0.542935	1	0.107039	2	1	0	0.020514	0.047441	0.755	2
10000	AKT3	0.111926	0.132105	1	1	1	4	0	0	1	1	0.755	0
151056	PLB1	0.0264	0.01935	0.0592857	1	0.998899	0	0	0	1	0.024973	0.754	2
4361	MRE11A	0.123831	0.0624933	1	1	1	1	3	0	1	1	0.753	1
5111	PCNA	0.141202	0.0814514	1	1	1	4	2	0	1	1	0.753	1
55872	PBK	0.095811	0.109	1	1	1	2	0	1	1	1	0.753	0
57580	PREX1	0.0301273	0.0324368	0.0291869	1	0.456511	0	0	0	0.0128086	0.4045	0.753	2
5016	OVGP1	0.0288556	0.01225	0.0376039	1	0.0587604	0	0	0	1	0.009252	0.752	2
9317	PTER	0.0666286	0.0662857	1	1	0.0954759	0	0	0	0.00528921	0.009317	0.752	2
55785	FGD6	0.0310444	0.0320231	0.245409	1	0.502359	0	0	0	1	0.2997	0.752	0
83746	L3MBTL2	0.0339812	0.01142	0.329317	1	0.178876	0	0	0	1	0.0615	0.752	0
3309	HSPA5	0.0481761	0.0432645	0.660813	1	1	1	0	3	1	1	0.751	0
64422	ATG3	0.028325	0.02932	0.00435505	1	0.0461699	0	0	0	1	0.002299	0.751	3
960	CD44	0.0693727	0.0664323	1	1	1	4	0	2	1	1	0.75	0
2322	FLT3	0.0697163	0.0830325	1	1	0.0669997	2	0	0	1	0.0998	0.749	0
54861	SNRK	0.0599907	0.0744921	0.84937	1	0.266236	0	0	0	0.00610942	0.1344	0.749	1
816	CAMK2B	0.0574819	0.0779206	1	1	0.179366	4	0	0	0.00133392	0.156	0.748	1
1063	CENPF	0.0511713	0.0246286	0.971508	1	0.999933	0	0	0	0.00391894	0.1687	0.748	1
4627	MYH9	0.036	0.0284472	0.198889	1	0.714948	1	0	0	1	0.4992	0.747	0
5879	RAC1	0.083533	0.098725	1	1	1	26	1	1	1	1	0.747	2
29904	EEF2K	0.0750588	0.101458	1	1	0.247201	1	0	0	1	0.1835	0.747	0
5347	PLK1	0.0954842	0.100422	1	1	1	2	1	1	1	1	0.745	0
6502	SKP2	0.0590122	0.0597333	1	1	0.0998842	3	3	0	1	0.1011	0.745	0
23085	ERC1	0.0432422	0.04777	0.446082	1	0.342533	3	0	0	1	0.2568	0.745	0
58484	NLRC4	0.0300932	0.0201	0.381015	1	0.0643053	0	0	1	1	0.0907	0.745	0
6093	ROCK1	0.0875147	0.105961	1	1	1	9	0	1	1	1	0.744	0
8841	HDAC3	0.0736882	0.0334636	1	1	0.0781567	4	1	1	1	0.0531	0.744	0
5045	FURIN	0.0508111	0.0563	1	1	0.298517	1	0	2	1	0.2091	0.743	0
6710	SPTB	0.0283812	0.0237025	0.340936	1	0.208553	3	0	0	0.0181559	0.0912	0.743	2
260425	MAGI3	0.0268	0.0333171	0.0155902	1	0.431195	2	0	0	1	0.3452	0.742	1
330	BIRC3	0.0538255	0.0494625	0.789739	1	0.27361	3	0	1	1	0.1838	0.741	0
7508	XPC	0.0678833	0.03238	0.505561	1	0.317965	0	0	0	1	0.1539	0.74	0
10067	SCAMP3	0.0150762	0.02765	0.116868	1	0.0231239	1	0	1	1	0.001216	0.739	2
80314	EPC1	0.0458468	0.0341111	0.546601	1	0.202519	0	0	0	0.0446628	0.1311	0.739	1
5971	RELB	0.0789222	0.0673636	0.984715	1	0.352684	3	0	0	1	0.1473	0.738	0
114804	RNF157	0.02475	0.0489	0.123352	1	0.0112035	0	0	0	1	0.0535	0.738	1
6778	STAT6	0.0712376	0.0658125	0.915041	1	0.526899	10	0	0	0.0236112	0.2961	0.737	1
7776	ZNF236	0.026495	0.0260667	0.0232701	1	0.153609	0	0	0	1	0.027498	0.737	2
10168	ZNF197	0.0288257	0.0233333	0.126104	1	0.425265	0	0	0	1	0.1859	0.737	0
147323	STARD6	0.0747	0.0747	1	1	0.0177862	0	0	0	1	0.006135	0.737	2
114548	NLRP3	0.0268125	0.0202792	0.0133677	1	0.0731118	0	0	0	1	0.012352	0.735	2
440193	CCDC88C	0.0344765	0.0322375	0.368752	1	0.370132	0	0	0	1	0.1682	0.735	0
4035	LRP1	0.0450686	0.0319077	0.315105	1	0.586471	4	0	2	1	1	0.734	1
4286	MITF	0.0713239	0.0840696	1	1	0.389705	5	0	0	1	0.1493	0.734	0
7314	UBB	0.0493409	0.0524714	1	1	1	12	2	2	1	1	0.734	1
10188	TNK2	0.0705175	0.0925474	1	1	0.78145	3	0	2	1	1	0.734	0
25855	BRMS1	0.15485	0.034	1	1	1	3	0	1	1	1	0.734	0
9820	CUL7	0.0301887	0.0245474	0.278867	1	0.821389	0	0	0	1	0.3666	0.733	0
5782	PTPN12	0.0338388	0.0533263	0.718299	1	0.197272	4	0	0	0.020753	0.0573	0.732	1
2047	EPHB1	0.0653024	0.0766738	1	1	0.20621	4	0	0	1	0.0762	0.731	0
4926	NUMA1	0.0296	0.0257889	0.161687	1	0.360015	0	0	1	0.00913818	0.3788	0.731	1
1019	CDK4	0.099903	0.111822	1	1	1	4	2	0	1	1	0.73	1
4296	MAP3K11	0.100007	0.127457	1	1	1	9	0	0	1	1	0.73	1
6261	RYR1	0.0269833	0.0350429	0.175154	1	0.987766	0	0	0	0.0127776	0.254	0.73	1
7644	ZNF91	0.0274366	0.0223786	0.0931448	1	0.222463	0	0	0	1	0.0607	0.73	0
7994	KAT6A	0.0451388	0.0322526	0.135106	1	1	0	0	0	0.0123158	1	0.73	1
23077	MYCBP2	0.0492048	0.0307571	0.16615	1	0.925638	1	1	0	0.000878882	0.695	0.73	1
4660	PPP1R12B	0.0288125	0.0198077	0.16607	1	0.22682	0	0	0	1	0.0679	0.729	0
10746	MAP3K2	0.0719114	0.105289	1	1	0.252657	1	0	0	1	0.2347	0.729	0
200186	CRTC2	0.03975	0.021	0.477595	1	0.136887	0	0	0	1	0.124	0.728	0
57761	TRIB3	0.0660125	0.0787314	1	1	0.244771	2	0	0	1	0.0815	0.727	0
219699	UNC5B	0.0256143	0.0203154	0.000157038	1	0.199422	0	0	0	1	0.1278	0.727	1
3091	HIF1A	0.0927011	0.0794233	1	1	1	26	0	1	1	1	0.726	1
4170	MCL1	0.0965621	0.0917316	1	1	1	4	0	1	1	1	0.726	0
2533	FYB	0.0333632	0.0608774	0.663031	1	0.149721	3	0	0	1	0.050738	0.725	0
5294	PIK3CG	0.0905265	0.123108	0.797227	1	0.549601	8	0	1	1	1	0.725	1
57674	RNF213	0.0260087	0.0286571	0.144227	1	0.703861	0	0	0	1	0.0506	0.725	0
3645	INSRR	0.0690333	0.0870237	1	1	0.0840966	0	0	0	1	0.0721	0.723	0
389840	MAP3K15	0.0815316	0.0989353	1	1	0.547602	0	0	0	1	0.2509	0.723	0
768	CA9	0.0597375	0.0660429	1	1	0.822815	8	0	0	1	0.1296	0.722	1
3458	IFNG	0.0911618	0.0850242	1	1	1	12	1	1	1	1	0.722	0
10460	TACC3	0.0279667	0.0057	0.0247576	1	0.048671	0	0	0	1	0.014601	0.722	3
6416	MAP2K4	0.110138	0.158615	1	1	0.281313	14	0	0	1	1	0.721	3
54554	WDR5B	0.0256818	0.0745333	0.381176	1	0.0690701	0	0	0	1	0.003526	0.72	1
357	SHROOM2	0.0309585	0.0435905	1	1	0.998912	0	0	0	0.0133356	0.0663	0.719	1
6934	TCF7L2	0.0767067	0.0919471	1	1	0.303736	5	0	0	1	0.2702	0.719	1
10721	POLQ	0.0448204	0.0279216	0.969535	1	0.999924	0	0	0	1	0.0545	0.719	0
55669	MFN1	0.0253114	0.0187778	0.0160842	1	0.29074	0	0	0	1	0.0857	0.719	1
7514	XPO1	0.0702527	0.04582	1	1	1	5	0	2	1	1	0.717	0
26469	PTPN18	0.0179164	0.0231974	0.159924	1	0.171452	3	0	0	0.0171445	0.044439	0.717	2
55810	FOXJ2	0.0286	0.0146286	0.221823	1	0.0754521	0	0	0	1	0.027266	0.717	1
19	ABCA1	0.0371339	0.025369	0.265018	1	0.976451	1	0	1	0.0449489	1	0.716	1
5292	PIM1	0.0829237	0.107826	1	1	1	1	0	1	1	1	0.716	0
5931	RBBP7	0.0529357	0.0347167	1	1	0.570121	12	3	3	1	1	0.716	0
4249	MGAT5	0.048025	0.03855	0.00053691	1	0.0691615	0	0	0	1	1	0.715	1
55288	RHOT1	0.0263	0.0237619	0.173421	1	0.0808749	0	0	0	0.0264512	0.0824	0.714	1
2904	GRIN2B	0.0601094	0.0904448	1	1	0.904102	12	0	0	1	0.2637	0.713	1
3635	INPP5D	0.0311224	0.0416514	0.0731289	1	0.273952	15	0	1	1	1	0.713	0
5128	CDK17	0.0552	0.0773583	0.143932	1	0.0937807	0	0	0	0.0280844	1	0.713	1
5451	POU2F1	0.0711103	0.0596235	1	1	0.230467	2	1	0	1	0.1334	0.713	0
9735	KNTC1	0.0451238	0.0271188	0.638473	1	0.473075	0	0	0	2.87e-05	0.2062	0.713	1
65125	WNK1	0.0899442	0.118949	0.999938	1	0.83778	1	0	0	0.00123805	0.703	0.713	2
302	ANXA2	0.0499463	0.0619318	1	1	0.0263687	2	0	0	0.00490193	0.0635	0.712	2
409	ARRB2	0.057075	0.0601526	1	1	1	7	0	2	1	1	0.712	0
1636	ACE	0.0453381	0.0383176	2.82e-06	1	0.327631	0	0	0	1	1	0.712	1
667	DST	0.0419346	0.0652433	0.116515	1	0.697973	2	0	0	0.040665	1	0.711	1
7443	VRK1	0.0903047	0.105938	1	1	1	0	0	1	1	1	0.711	0
51654	CDK5RAP1	0.0704654	0.0662375	1	1	0.0229692	0	0	0	1	0.019417	0.711	2
3265	HRAS	0.0680414	0.089735	1	1	1	36	0	1	1	1	0.71	1
4125	MAN2B1	0.02942	0.0057	0.199373	1	0.332099	0	0	0	1	0.1941	0.71	0
5330	PLCB2	0.0243013	0.0264585	0.235898	1	0.954612	0	0	0	1	0.1188	0.71	0
7301	TYRO3	0.0650571	0.0841179	0.687503	1	0.428358	3	0	0	1	0.3357	0.71	0
10516	FBLN5	0.0355591	0.026581	0.539377	1	0.0269206	0	0	0	1	0.023733	0.709	2
2002	ELK1	0.0605491	0.080728	1	1	0.194771	2	1	0	1	0.1597	0.708	0
112858	TP53RK	0.0889487	0.105754	1	1	1	0	0	1	1	1	0.708	0
4036	LRP2	0.0359429	0.0409143	1	1	0.813186	1	0	1	1	0.008128	0.707	1
6790	AURKA	0.0836598	0.0912189	1	1	1	3	1	1	1	1	0.707	1
2321	FLT1	0.0788066	0.092431	1	1	0.846889	26	0	0	0.0226602	0.5508	0.706	2
1018	CDK3	0.0955444	0.123003	1	1	1	1	1	0	1	1	0.705	0
4294	MAP3K10	0.085368	0.109458	1	1	0.551389	1	0	0	1	0.3721	0.705	0
6239	RREB1	0.0452529	0.0266438	0.183672	1	0.841448	0	0	0	0.0211891	1	0.705	1
9463	PICK1	0.0498294	0.0684174	1	1	1	4	0	2	1	1	0.705	1
85461	TANC1	0.0234769	0.0227	0.287443	1	0.281547	1	0	0	1.43e-05	0.1647	0.704	1
983	CDK1	0.120948	0.120774	1	1	0.0418495	0	0	0	0.009567	1	0.703	3
5287	PIK3C2B	0.0756	0.107223	1	1	1	4	0	1	1	1	0.703	0
6892	TAPBP	0.0270026	0.0260226	0.233015	1	0.0726234	0	0	0	1	0.058	0.703	0
10735	STAG2	0.0241027	0.0270455	0.284806	1	0.344264	0	0	1	1	0.1227	0.703	0
23624	CBLC	0.0392	0.0556333	1	1	0.00988899	3	0	1	1	0.011916	0.703	2
5579	PRKCB	0.0857217	0.123462	0.939974	1	0.476818	10	0	1	1	1	0.702	0
9368	SLC9A3R1	0.0460439	0.0623333	1	1	1	6	0	2	1	1	0.702	0
84818	IL17RC	0.0326667	0	0.453223	1	0.495497	0	0	0	1	0.1317	0.702	0
5209	PFKFB3	0.0405948	0.0445118	0.609832	1	0.338341	1	0	0	1	0.1028	0.701	0
55914	ERBB2IP	0.0495682	0.0689938	1	1	0.306582	18	0	0	0.000798313	0.2127	0.701	3
60468	BACH2	0.0358207	0.024072	0.601177	1	0.118803	0	0	0	0.0185927	0.0561	0.701	1
1740	DLG2	0.0515903	0.0707128	1	1	0.53246	1	0	1	1	0.2454	0.699	0
23592	LEMD3	0.0268913	0.0174455	0.356768	1	0.286886	1	0	0	1	0.0642	0.699	0
51191	HERC5	0.0278842	0.019475	0.386714	1	0.435555	1	1	0	1	0.1018	0.699	0
5979	RET	0.0993794	0.137738	0.999942	1	0.866686	7	0	0	1	1	0.698	0
29028	ATAD2	0.0261333	0.0134478	0.0704913	1	0.728139	0	0	0	1	0.2923	0.698	0
2909	ARHGAP35	0.034327	0.02615	0.299189	1	1	0	0	0	4.37e-05	1	0.697	2
4929	NR4A2	0.0454947	0.0305	0.646794	1	0.0601533	0	0	0	1	0.018587	0.697	1
84812	PLCD4	0.0213417	0.0229081	0.000520739	1	0.127009	0	0	0	1	0.1105	0.697	1
54101	RIPK4	0.0873468	0.108109	1	1	0.540077	0	0	0	1	0.3622	0.696	0
2045	EPHA7	0.0597851	0.0747743	1	1	0.0472247	0	0	0	1	0.000569	0.695	3
4629	MYH11	0.021713	0.0182214	0.00118679	1	0.953258	0	0	0	1	0.019777	0.694	2
5300	PIN1	0.0796957	0.0598111	1	1	1	6	2	1	1	1	0.693	0
122651	RNASE11	0.04032	0.0264	1	1	0.962782	0	0	0	1	0.026786	0.692	1
836	CASP3	0.0980471	0.0884086	1	1	1	18	2	0	1	1	0.691	2
7057	THBS1	0.0570784	0.0556094	0.918767	1	1	1	0	2	1	1	0.691	0
7159	TP53BP2	0.0501273	0.0484346	1	1	0.874524	0	0	1	1	0.1737	0.69	0
9564	BCAR1	0.0846914	0.12211	1	1	1	17	0	0	1	1	0.69	0
11200	CHEK2	0.107448	0.102633	1	1	0.600029	0	1	1	1	1	0.69	1
80223	RAB11FIP1	0.0401594	0.0470394	0.405919	1	0.36515	0	0	0	0.00549419	0.4317	0.69	1
23309	SIN3B	0.0451208	0.0141444	1	1	0.750864	11	1	2	1	0.4136	0.689	0
255631	COL24A1	0.0269923	0.02607	0.0903201	1	0.414549	0	0	0	1	0.3226	0.689	0
444	ASPH	0.0234389	0.02019	0.130644	1	0.978208	0	0	0	1	0.1839	0.688	0
5649	RELN	0.0510538	0.03738	1	1	0.996915	14	0	0	1	0.1591	0.688	1
8218	CLTCL1	0.030417	0.0245391	0.0403011	1	0.062777	1	0	1	1	1	0.688	1
9046	DOK2	0.0397533	0.0471917	1	1	0.040635	15	0	1	1	0.046415	0.688	2
10497	UNC13B	0.0273769	0.0359261	0.0532629	1	0.579807	0	0	0	1	0.4961	0.688	0
196528	ARID2	0.0148333	0.02435	0.00573616	1	0.841794	0	0	0	1	0.015698	0.688	2
3683	ITGAL	0.0247206	0.031169	0.151841	1	0.307269	0	0	0	1	0.2395	0.687	0
3915	LAMC1	0.0224952	0.0261148	0.100042	1	0.906525	3	0	0	1	0.4315	0.687	0
7564	ZNF16	0.0179625	0.0156571	0.00366261	1	0.0450923	0	0	0	0.0245934	0.007565	0.687	4
10075	HUWE1	0.0236088	0.0200806	0.747867	1	0.596298	1	0	2	0.000824426	0.1272	0.687	2
63979	FIGNL1	0.0231049	0.0147789	0.0422312	1	0.12054	0	0	0	1	0.031746	0.687	2
253461	ZBTB38	0.023548	0.0207889	0.0676302	1	0.875376	0	0	0	1	0.2482	0.687	0
1108	CHD4	0.0413557	0.0279129	0.00039736	1	0.0546858	3	0	0	0.0330895	1	0.686	3
3479	IGF1	0.106352	0.101444	1	1	1	11	0	0	1	1	0.686	0
151473	SLC16A14	0.0444	0.0444	0.976547	1	0.982199	0	0	0	1	0.0503	0.686	0
5077	PAX3	0.06174	0.065655	1	1	0.0273762	0	0	0	1	0.002492	0.685	2
10457	GPNMB	0.0237875	0.01511	0.301163	1	0.108575	1	0	0	1	0.028324	0.685	1
580	BARD1	0.0820817	0.0415625	1	1	1	0	3	1	1	1	0.684	1
10395	DLC1	0.03585	0.0244857	0.54724	1	0.293461	1	0	0	1	0.1927	0.684	0
55561	CDC42BPG	0.0930115	0.109534	1	1	0.999748	1	0	0	1	0.7121	0.684	0
63035	BCORL1	0.0246857	0.009	0.146227	1	0.176022	0	0	0	1	0.0504	0.684	0
286	ANK1	0.0279328	0.0329926	0.0250036	1	0.751037	0	0	2	1	1	0.683	2
2268	FGR	0.0871679	0.123125	1	1	1	2	0	0	1	1	0.683	0
6046	BRD2	0.0312269	0.041872	0.00120113	1	0.0402305	0	0	0	1	1	0.682	2
10846	PDE10A	0.0432417	0.0922	1	1	0.243351	1	0	0	1	0.0692	0.682	0
29072	SETD2	0.0128833	0.01935	3.74e-06	1	0.611435	0	0	0	1	0.0583	0.682	1
57130	ATP13A1	0.0189455	0.0179778	0.00281088	1	0.377359	0	0	0	0.0181044	0.1583	0.682	2
57534	MIB1	0.0437925	0.0419133	0.732493	1	0.0663855	0	0	0	1	0.012457	0.682	1
2042	EPHA3	0.0665929	0.0827105	0.792407	1	0.625909	0	0	2	1	1	0.681	1
5371	PML	0.0831256	0.0476778	1	1	1	8	2	1	1	1	0.681	0
9156	EXO1	0.107019	0.0264	1	1	0.391055	0	0	0	1	0.202	0.681	0
7596	ZNF45	0.03389	0.02825	0.588148	1	0.12152	0	0	0	1	0.0526	0.68	0
10079	ATP9A	0.019225	0.0168294	0.00651915	1	0.131455	0	0	0	1	0.027637	0.68	2
53904	MYO3A	0.0529897	0.0781405	1	1	0.101711	0	0	0	1	0.006599	0.68	1
1655	DDX5	0.0350415	0.0239333	1	1	0.548705	3	0	1	0.00665906	0.1932	0.679	1
5430	POLR2A	0.0623902	0.0507053	1	1	1	0	1	2	1	1	0.679	0
8471	IRS4	0.0378514	0.047225	1	1	0.0662467	6	0	0	0.0202832	0.034336	0.679	2
5605	MAP2K2	0.0976023	0.154241	1	1	0.531976	1	0	0	1	1	0.678	1
5796	PTPRK	0.034292	0.038405	0.286358	1	0.741122	3	0	0	1	0.5396	0.678	0
1272	CNTN1	0.0326069	0.032229	1	1	0.404409	1	0	2	1	0.1616	0.677	1
1649	DDIT3	0.0634077	0.0508905	1	1	0.3237	1	0	0	1	0.015313	0.677	1
3595	IL12RB2	0.0227945	0.0316833	0.507538	1	0.999985	6	0	0	1	0.0945	0.677	0
23229	ARHGEF9	0.0286	0.0334371	0.4774	1	0.0224547	0	0	0	1	0.000588	0.677	2
51720	UIMC1	0.0236125	0.02132	0.188395	1	0.023471	0	0	0	1	0.019021	0.677	2
6196	RPS6KA2	0.0869076	0.11578	1	1	0.83062	0	0	1	1	1	0.676	0
9149	DYRK1B	0.0621849	0.0862889	0.961625	1	0.852848	0	0	0	1	0.254	0.676	0
57448	BIRC6	0.0301692	0.0228353	0.47418	1	0.961464	1	0	0	0.00430269	0.5471	0.676	1
375449	MAST4	0.054825	0.0727306	0.255195	1	0.711164	0	0	0	1	1	0.676	0
107	ADCY1	0.0163063	0.01565	0.00040983	1	0.239131	0	0	0	1	0.1121	0.675	1
2100	ESR2	0.100403	0.0932594	1	1	1	7	0	0	1	1	0.675	0
5802	PTPRS	0.0288347	0.0307308	0.00622445	1	0.485529	2	0	1	1	1	0.675	1
92521	SPECC1	0.018525	0.0195333	0.212555	1	1	0	0	0	0.00107145	0.044098	0.675	2
2260	FGFR1	0.0899587	0.110827	1	1	1	5	0	0	1	1	0.674	0
5829	PXN	0.0723211	0.107197	0.724005	1	0.152264	22	0	1	1	1	0.674	0
7534	YWHAZ	0.0487576	0.0571719	1	1	1	4	0	2	1	1	0.674	0
9472	AKAP6	0.030942	0.0268059	0.69155	1	0.897825	0	0	0	0.00181291	0.3628	0.674	1
89795	NAV3	0.0288053	0.0148	0.340742	1	0.945494	0	0	0	0.00437359	0.4461	0.674	2
103	ADAR	0.0212059	0.0140308	0.066231	1	0.855483	0	0	0	1	0.1478	0.673	0
1021	CDK6	0.0966742	0.101998	1	1	1	3	1	0	1	1	0.673	0
1760	DMPK	0.0933714	0.113464	1	1	1	1	0	0	1	1	0.673	0
5562	PRKAA1	0.0910795	0.117554	1	1	1	1	0	0	1	1	0.673	0
9971	NR1H4	0.0562162	0.0509917	1	1	0.0471382	2	0	0	1	0.008101	0.673	2
55359	STYK1	0.0573278	0.0770176	1	1	0.286057	0	0	0	1	0.039239	0.673	1
814	CAMK4	0.0546291	0.0748257	1	1	0.154129	0	0	0	1	0.031934	0.672	1
841	CASP8	0.0738915	0.0682517	1	1	1	24	1	1	1	1	0.672	1
1006	CDH8	0.0315821	0.0403455	1	1	0.995766	1	0	0	1	0.1283	0.672	0
5506	PPP1R3A	0.05132	0.0632333	1	1	0.13497	1	0	0	1	0.000156	0.672	1
8924	HERC2	0.0399708	0.0443714	0.881458	1	0.992078	0	0	0	1	0.1172	0.672	0
9420	CYP7B1	0.0326957	0.0353571	0.634211	1	0.0915478	0	0	0	1	0.029618	0.672	2
10763	NES	0.0567275	0.0613714	1	1	0.490197	0	0	0	0.0134124	0.2271	0.672	1
80055	PGAP1	0.0300273	0.0303	0.557487	1	0.0557027	0	0	0	1	0.003245	0.672	1
7248	TSC1	0.0494662	0.0539292	0.607499	1	0.576565	3	0	0	1	0.3312	0.671	0
23152	CIC	0.0109563	0.01645	0.332803	1	0.978778	1	0	0	0.000140118	0.1753	0.671	1
64395	GMCL1	0.0168	0.01834	0.0567764	1	0.0876978	0	0	0	1	0.021277	0.671	1
83547	RILP	0.037	0.033625	0.999892	1	1	0	0	0	1	0.1247	0.671	0
613	BCR	0.0855077	0.096555	1	1	0.833916	8	0	1	1	1	0.67	0
1277	COL1A1	0.0602511	0.0517417	1	1	0.997922	1	0	2	1	1	0.67	0
8997	KALRN	0.065049	0.0867415	0.601338	1	0.999983	1	0	0	1	0.609	0.67	0
10733	PLK4	0.0952812	0.108289	1	1	1	2	0	0	1	1	0.67	0
23414	ZFPM2	0.063481	0.04165	1	1	0.510822	1	0	0	1	0.042361	0.67	2
51366	UBR5	0.0270628	0.0263267	0.24627	1	0.696728	0	0	0	0.000156593	0.4064	0.67	1
3912	LAMB1	0.017	0.0167273	0.187061	1	0.302486	1	0	0	1	0.1488	0.669	0
196513	DCP1B	0.1805	0	1	1	1	1	0	0	1	1	0.669	0
2035	EPB41	0.032986	0.0424154	1	1	0.298758	2	0	2	0.000352954	0.3075	0.668	1
6334	SCN8A	0.0135329	0.0171324	0.0319356	1	0.307165	0	0	0	1	0.0688	0.668	1
161582	DYX1C1	0.0157444	0.0123	0.00555046	1	0.0166715	0	0	0	1	0.005087	0.668	3
1029	CDKN2A	0.0854423	0.0682333	1	1	1	2	1	1	1	1	0.667	0
6672	SP100	0.0378524	0.0219238	0.646714	1	0.0524687	0	0	0	1	0.031912	0.667	1
607	BCL9	0.04329	0.0462167	1	1	0.733643	1	0	0	1	0.047631	0.666	1
1385	CREB1	0.097713	0.0928286	1	1	1	8	0	0	1	1	0.666	1
931	MS4A1	0.0399216	0.0446929	1	1	0.307112	3	0	0	0.00993524	0.030025	0.665	2
3897	L1CAM	0.0257458	0.0196815	1	1	0.620892	1	0	8	1	0.003698	0.665	2
54961	SSH3	0.0152667	0.0187833	0.0714796	1	0.0858414	0	0	0	1	0.076	0.665	0
2145	EZH1	0.0210194	0.00711667	0.0325146	1	0.0401162	0	0	0	1	0.016386	0.664	3
7375	USP4	0.0160417	0.0143125	0.0383149	1	0.28105	0	1	0	1	0.1551	0.664	1
29942	PURG	0.0917	0	1	1	0.0714344	0	0	0	1	0.019216	0.664	1
84230	LRRC8C	0.0107923	0.02012	0.0726439	1	0.287482	0	0	0	1	0.051	0.664	0
5359	PLSCR1	0.02555	0.04629	1	1	0.265316	3	0	2	1	0.0632	0.663	0
5933	RBL1	0.092076	0.0316	1	1	0.868954	6	3	1	1	1	0.663	0
8497	PPFIA4	0.0107037	0.0116176	0.00120962	1	0.0872573	0	0	0	1	0.1268	0.663	1
142679	DUSP19	0.019503	0.0277861	0.292276	1	0.00126071	0	0	0	0.0147941	0.000216	0.663	3
2580	GAK	0.0906685	0.111292	1	1	1	1	0	0	1	1	0.662	0
7124	TNF	0.103302	0.0935947	1	1	0.342859	5	0	1	1	1	0.662	0
9990	SLC12A6	0.0148824	0.008985	0.122575	1	0.881987	0	0	0	0.00346211	0.1209	0.662	1
3661	IRF3	0.0631776	0.032619	1	1	0.178042	1	0	0	0.00555391	0.1652	0.661	1
4052	LTBP1	0.0478658	0.0424417	0.20546	1	0.814661	0	0	0	1	1	0.661	0
57591	MKL1	0.03096	0.0145143	0.525521	1	0.195514	0	0	0	1	0.1484	0.661	0
64651	CSRNP1	0.1052	0.1052	0.999832	1	0.999996	0	0	0	1	1	0.661	0
84078	KBTBD7	0.0154545	0.009075	0.0188775	1	0.033187	0	0	0	1	0.003701	0.661	3
537	ATP6AP1	0.0206989	0.0220513	0.190403	1	0.00884141	0	0	0	1	0.001819	0.66	2
28996	HIPK2	0.0918286	0.0954079	0.952338	1	0.790713	1	0	1	1	1	0.66	0
1007	CDH9	0.0298313	0.0475	1	1	0.620396	1	0	1	1	0.040526	0.659	1
126526	C19orf47	0.0107636	0.0108125	0.0104308	1	0.0675828	0	0	0	1	0.023798	0.659	2
155061	ZNF746	0.0130368	0.01267	0.0597848	1	0.142567	0	0	0	1	0.038524	0.659	1
701	BUB1B	0.114676	0.117587	1	1	0.765724	1	1	0	1	1	0.658	1
9770	RASSF2	0.0172697	0.0169719	0.305335	1	0.0693161	1	0	0	1	0.01854	0.658	1
79848	CSPP1	0.0178474	0.0183	0.173259	1	0.919512	0	0	0	1	0.0755	0.658	0
2886	GRB7	0.0596757	0.0759351	1	1	0.634141	7	0	2	1	1	0.657	0
7704	ZBTB16	0.0544156	0.035335	1	1	0.460807	4	1	0	0.0306012	0.2232	0.657	1
8844	KSR1	0.099408	0.145526	1	1	0.388175	1	0	0	1	1	0.657	0
9656	MDC1	0.0680583	0.0132286	1	1	0.936818	1	1	2	0.0136455	1	0.657	1
22915	MMRN1	0.01637	0.0109	0.0335575	1	0.386588	0	0	0	1	0.046719	0.657	2
89866	SEC16B	0.01613	0.0212	0.0787026	1	0.302392	0	0	0	1	0.1826	0.657	0
58	ACTA1	0.0453512	0.0525114	1	1	1	4	0	2	1	1	0.656	0
10391	CORO2B	0.0116526	0.00848	0.0138289	1	0.0563772	0	0	0	1	0.022715	0.656	2
51384	WNT16	0.0568	0.0613727	1	1	0.01401	0	0	0	1	0.004083	0.656	2
60412	EXOC4	0.00833684	0.0128	0.261635	1	0.163065	1	0	0	1	0.038546	0.655	1
83540	NUF2	0.036525	0.00991667	0.616806	1	0.137352	0	0	0	1	0.021745	0.655	1
3646	EIF3E	0.0149078	0.0135917	0.116399	1	0.0425599	0	0	0	1	0.006064	0.654	2
9475	ROCK2	0.0881221	0.109828	1	1	1	1	0	0	1	1	0.654	0
9718	ECE2	0.0245727	0.0244111	0.302157	1	0.542873	0	0	0	1	0.2185	0.654	0
27336	HTATSF1	0.0157837	0.0106786	0.139073	1	0.0596057	0	0	0	7.48e-05	0.036559	0.654	2
64131	XYLT1	0.00976	0.00696667	0.0610126	1	0.932832	0	0	0	1	0.0513	0.654	0
219285	SAMD9L	0.0131227	0.013625	0.0674373	1	0.239035	0	0	0	1	0.053929	0.654	1
1906	EDN1	0.07616	0.0741667	1	1	1	5	0	1	1	1	0.653	0
3101	HK3	0.0242135	0.0310476	0.304337	1	0.196912	0	0	0	1	0.139	0.653	0
5042	PABPC3	0.0158818	0.01615	0.138372	1	0.101022	0	0	0	1	0.004932	0.653	1
8671	SLC4A4	0.00788571	0.01145	0.00303783	1	0.268763	0	0	0	1	0.0929	0.653	1
494551	WEE2	0.0923662	0.116179	1	1	1	0	0	0	1	1	0.653	0
773	CACNA1A	0.0177	0.0259833	0.237002	1	0.970341	1	0	0	1	0.3315	0.652	0
1263	PLK3	0.0785951	0.0919611	1	1	1	0	0	1	1	1	0.652	0
1639	DCTN1	0.0208156	0.0222947	0.238525	1	0.132759	3	0	0	1	0.2823	0.652	0
2965	GTF2H1	0.0478447	0.0502929	1	1	1	3	0	2	1	1	0.652	0
22877	MLXIP	0.0143111	0.0184333	0.0489926	1	0.178099	0	0	0	1	0.2078	0.652	1
23126	POGZ	0.0166971	0.0126308	0.0261712	1	0.995083	0	0	0	1	0.2688	0.652	1
23312	DMXL2	0.0340759	0.030892	0.923438	1	0.899308	0	0	0	0.000228561	0.2371	0.652	1
80230	RUFY1	0.0246286	0.0482929	0.644054	1	0.0545344	0	0	1	1	0.0545	0.652	0
790	CAD	0.0266808	0.0263571	0.159244	1	0.969095	1	0	0	0.000172675	1	0.651	1
1022	CDK7	0.0739495	0.0796263	1	1	1	2	1	1	1	1	0.651	0
4919	ROR1	0.0550675	0.0662293	1	1	0.246855	0	0	0	1	0.03736	0.651	1
5422	POLA1	0.0671805	0.0289963	1	1	0.926279	0	1	2	0.00253798	1	0.651	1
6456	SH3GL2	0.0444952	0.0551	1	1	1	2	0	2	1	1	0.651	0
6487	ST3GAL3	0.0232	0.01382	0.239105	1	0.0851339	0	0	0	1	0.026656	0.651	1
8985	PLOD3	0.00979394	0.01158	0.0564123	1	0.162516	0	0	0	1	0.053	0.651	0
23180	RFTN1	0	0	0.0097191	1	0.0632006	0	0	0	1	0.015938	0.651	2
54901	CDKAL1	0.0787667	0.06135	1	1	0.387375	0	0	0	1	0.2122	0.651	0
868	CBLB	0.0437944	0.0645694	0.999984	1	0.924209	7	0	2	1	1	0.65	0
9497	SLC4A7	0.0354833	0.03585	0.651772	1	0.191649	0	0	0	0.00567711	0.2041	0.65	1
57480	PLEKHG1	0.0188833	0.0173806	0.149527	1	0.143768	0	0	0	1	0.0654	0.65	0
220042	C11orf82	0.00988214	0.0057	0.0235932	1	0.0811824	0	0	0	1	0.0677	0.65	1
373	TRIM23	0.0268194	0.0272652	0.517384	1	0.562656	0	0	0	1	0.016072	0.649	1
1031	CDKN2C	0.0500523	0.03481	1	1	0.0736884	0	0	1	1	0.027973	0.649	1
3949	LDLR	0.0559232	0.0493594	1	1	0.401286	1	0	0	0.00658784	0.2454	0.649	1
5596	MAPK4	0.0842566	0.110236	1	1	1	2	0	0	1	1	0.649	0
5618	PRLR	0.0641833	0.069108	1	1	0.28002	3	0	0	1	0.2445	0.649	0
10499	NCOA2	0.101307	0.0716462	1	1	0.999998	7	0	0	1	1	0.649	0
7561	ZNF14	0.0191824	0.0213167	0.160917	1	0.21636	0	0	0	1	0.1194	0.648	0
9917	FAM20B	0.0057	0.0057	0.05009	1	0.0654948	0	0	0	1	0.011273	0.648	1
55959	SULF2	0.039625	0.0331417	0.675509	1	0.450886	0	0	0	1	0.1246	0.648	0
57538	ALPK3	0.0889385	0.107144	1	1	0.995135	0	0	0	1	0.6776	0.648	0
64759	TNS3	0.0360236	0.046195	0.528871	1	0.49773	0	0	0	1	0.2862	0.648	0
399979	SNX19	0.0199776	0.0249033	0.218856	1	0.163826	0	0	0	1	0.0799	0.648	0
3720	JARID2	0.0315606	0.01905	0.0220185	1	0.357042	0	0	0	1	1	0.647	1
5286	PIK3C2A	0.0641758	0.0874154	0.723483	1	0.950159	3	0	1	1	1	0.647	0
5663	PSEN1	0.0658231	0.0707758	1	1	1	20	0	1	1	1	0.647	2
5753	PTK6	0.0801519	0.112612	1	1	0.575096	2	0	1	1	1	0.647	1
5770	PTPN1	0.0576829	0.0740878	1	1	1	32	0	1	1	1	0.647	1
7025	NR2F1	0.0545591	0.0598111	1	1	0.226272	1	0	0	1	0.0639	0.647	0
23460	ABCA6	0.0212842	0.0124706	0.00296364	1	0.975739	0	0	0	1	0.3238	0.647	1
1326	MAP3K8	0.0820724	0.110168	1	1	1	4	0	0	1	1	0.646	0
6935	ZEB1	0.0610324	0.0380923	0.834466	1	0.474422	3	0	0	0.0168036	0.3982	0.646	1
60509	AGBL5	0.01398	0.0057	0.0945606	1	0.996765	0	0	0	1	0.0908	0.646	0
160851	DGKH	0.03	0.0371111	0.0453144	1	0.652483	0	0	0	1	1	0.646	1
993	CDC25A	0.0697452	0.0494194	1	1	1	7	2	1	1	1	0.645	0
23295	MGRN1	0.0299714	0.04812	0.00201552	1	0.0213936	0	0	0	1	1	0.645	2
25961	NUDT13	0.1757	0	1	1	1	0	0	0	1	1	0.645	0
27151	CPAMD8	0.0168545	0.0125667	0.18893	1	0.905406	0	0	0	1	0.0939	0.645	0
1051	CEBPB	0.0716314	0.0473174	1	1	1	7	2	1	1	1	0.644	0
2048	EPHB2	0.0646989	0.0839268	1	1	0.99442	7	0	1	1	1	0.643	0
5607	MAP2K5	0.0802889	0.116449	1	1	1	1	0	0	1	1	0.643	0
7373	COL14A1	0.024031	0.0250923	0.311969	1	0.447964	0	0	0	1	0.1743	0.643	0
9024	BRSK2	0.0913247	0.113227	1	1	1	0	0	0	1	1	0.643	0
144455	E2F7	0.0318308	0.0147563	0.684513	1	0.610073	0	0	0	1	0.1966	0.643	0
253314	EIF4E1B	0.1107	0.0877	1	1	1	0	0	0	1	1	0.643	0
4232	MEST	0.0488048	0.066925	1	1	0.0833275	0	0	0	1	0.027408	0.642	1
7039	TGFA	0.0745644	0.0793171	1	1	1	2	0	1	1	1	0.642	0
57710	KIAA1614	0.0057	0.0057	0.0810218	1	0.226012	0	0	0	1	0.048324	0.642	1
2937	GSS	0.0162255	0.0130944	0.184228	1	0.0454416	0	0	0	1	0.037668	0.641	2
5883	RAD9A	0.105908	0.06752	1	1	1	3	0	0	1	1	0.641	0
8743	TNFSF10	0.0604314	0.0547	1	1	0.254743	1	0	0	1	0.124	0.641	0
8914	TIMELESS	0.0537412	0.04	0.987828	1	0.998359	0	0	0	1	0.2249	0.641	0
23012	STK38L	0.0560674	0.082625	1	1	0.214519	0	0	0	1	0.1481	0.641	0
55690	PACS1	0.0226467	0.0168167	0.427527	1	0.0806708	1	0	0	1	0.009179	0.641	1
1453	CSNK1D	0.0671852	0.0892306	1	1	1	2	0	1	1	1	0.64	0
4216	MAP3K4	0.0707167	0.114744	1	1	0.664313	3	0	0	1	0.4963	0.64	0
5888	RAD51	0.107924	0.0534483	1	1	0.177652	2	2	1	1	1	0.64	1
9021	SOCS3	0.0632413	0.0704833	1	1	1	16	0	1	1	1	0.64	0
55770	EXOC2	0.043344	0.0427	0.733274	1	0.296846	0	0	0	1	0.1171	0.64	0
84720	PIGO	0.01385	0.010075	0.0716739	1	0.179877	0	0	0	1	0.1485	0.64	0
89796	NAV1	0.0233022	0.01605	0.0168465	1	0.254682	0	0	0	0.00674309	0.4278	0.64	2
5218	CDK14	0.0907228	0.111176	1	1	1	0	0	0	1	1	0.639	0
7015	TERT	0.0704395	0.0733214	1	1	0.971114	14	1	1	1	1	0.639	0
55759	WDR12	0.0293444	0.2092	1	1	1	0	0	0	1	1	0.639	0
79026	AHNAK	0.0126231	0.0321467	0.382683	1	0.224104	1	0	0	2.48e-10	0.1757	0.638	1
130399	ACVR1C	0.0554862	0.0683195	1	1	0.257279	0	0	0	1	0.0789	0.638	0
815	CAMK2A	0.0592043	0.083459	1	1	1	6	0	1	1	1	0.637	0
4117	MAK	0.0866241	0.114906	1	1	1	0	0	0	1	1	0.637	0
55300	PI4K2B	0.0335516	0.0305364	0.616516	1	0.265097	0	0	0	1	0.1434	0.637	0
79934	ADCK4	0.0963689	0.102015	1	1	1	0	0	0	1	1	0.637	0
81545	FBXO38	0.0116235	0.0057	0.138351	1	0.469127	0	0	0	1	0.0571	0.637	0
2308	FOXO1	0.0916934	0.0797862	1	1	1	8	0	0	1	1	0.636	0
23165	NUP205	0.0154149	0.01321	0.322582	1	0.362536	0	0	1	1	0.1506	0.636	0
84073	MYCBPAP	0.0451	0.0544	1	1	0.528571	0	0	0	1	0.042616	0.636	1
2263	FGFR2	0.0739023	0.0922585	1	1	1	0	0	1	1	1	0.635	0
2335	FN1	0.051259	0.0489742	1	1	0.942425	7	0	2	1	1	0.635	0
55761	TTC17	0.0108023	0.00674	0.168219	1	0.544999	0	0	0	1	0.0578	0.635	0
4217	MAP3K5	0.0677402	0.0970083	1	1	0.982355	4	0	0	0.0063792	1	0.634	1
4915	NTRK2	0.0731547	0.101818	1	1	0.839541	5	0	1	1	1	0.634	0
5981	RFC1	0.059698	0.0177432	1	1	0.367548	3	1	1	1	0.2448	0.634	1
4647	MYO7A	0.0401718	0.0556425	0.400769	1	0.984916	0	0	0	1	0.6286	0.633	0
4684	NCAM1	0.03777	0.0404	0.889607	1	0.54805	3	0	3	1	1	0.633	0
26528	DAZAP1	0.0947667	0.10165	1	1	1	0	0	0	1	1	0.633	0
3566	IL4R	0.0607633	0.0541452	1	1	0.347806	12	0	0	0.00016545	0.3416	0.632	1
6195	RPS6KA1	0.0722365	0.110253	1	1	0.756514	3	0	1	1	1	0.632	0
7099	TLR4	0.0501744	0.0585667	0.895767	1	0.269685	0	0	0	1	0.101	0.632	0
8443	GNPAT	0.0111143	0.0057	0.217062	1	0.0503721	0	0	0	0.012249	0.007221	0.632	3
11122	PTPRT	0.025774	0.0260244	1	1	0.883795	1	0	1	1	0.019416	0.632	1
27031	NPHP3	0.039916	0.0548649	1	1	0.79766	0	0	0	1	0.0707	0.632	0
79832	QSER1	0.0057	0.0057	0.127215	1	0.524703	0	0	0	1	0.1406	0.632	0
6900	CNTN2	0.0335793	0.0349697	1	1	0.930569	0	0	3	1	1	0.631	0
8772	FADD	0.0734176	0.0632591	1	1	0.381221	4	0	2	1	1	0.631	0
64407	RGS18	0.0346882	0.0305769	0.969823	1	0.714161	0	0	0	1	0.034462	0.631	1
3569	IL6	0.0876861	0.0804355	1	1	1	6	0	0	1	1	0.63	0
4690	NCK1	0.0611925	0.0700946	1	1	1	10	0	1	1	1	0.63	0
6197	RPS6KA3	0.0790975	0.105931	1	1	1	2	0	0	1	1	0.63	0
7075	TIE1	0.0638279	0.0779692	0.69116	1	0.977561	2	0	0	1	0.5655	0.63	0
7204	TRIO	0.0779072	0.096459	0.819647	1	1	4	0	0	1	0.9494	0.63	0
51176	LEF1	0.0876463	0.0867636	1	1	1	5	0	0	1	1	0.63	0
1789	DNMT3B	0.0559333	0.0526333	0.698081	1	0.34476	2	0	0	1	0.3219	0.629	0
2261	FGFR3	0.0744764	0.0908333	1	1	0.967065	1	0	0	0.00832366	1	0.629	1
7226	TRPM2	0.0211222	0.0188913	0.0345627	1	0.457793	0	0	0	1	0.4021	0.629	1
25862	USP49	0.0223091	0.0159	0.278704	1	0.169135	0	0	0	1	0.0965	0.629	0
30818	KCNIP3	0.0328231	0.0159579	1	1	0.0750814	2	0	0	0.0380335	0.014091	0.629	2
25909	AHCTF1	0.00998889	0.00743333	0.0828842	1	0.997969	0	0	0	1	0.2577	0.628	0
26148	C10orf12	0.0057	0.0057	0.127081	1	0.111261	0	0	0	1	0.1164	0.628	0
64320	RNF25	0.0588583	0.05908	1	1	0.330075	0	0	0	1	0.09	0.628	0
286410	ATP11C	0.0173935	0.0134032	0.252988	1	0.127961	0	0	0	1	0.021408	0.628	2
1386	ATF2	0.0941389	0.0789667	1	1	1	4	1	0	1	1	0.627	0
9448	MAP4K4	0.0685882	0.0867342	1	1	1	1	0	1	1	1	0.627	0
25836	NIPBL	0.0207703	0.0160286	0.189323	1	0.997808	0	0	0	0.00538209	0.3571	0.627	1
56672	AKIP1	0.0948333	0.09555	1	1	1	0	0	0	1	1	0.626	0
57496	MKL2	0.0320774	0.0162667	1	1	0.558342	0	0	0	0.0353081	0.1577	0.626	1
80724	ACAD10	0.0491896	0.0615514	0.59241	1	0.701846	0	0	0	1	0.3988	0.626	0
2804	GOLGB1	0.0197793	0.0146077	0.286522	1	0.995576	0	0	0	1	0.1608	0.625	0
7112	TMPO	0.0362493	0.0202625	0.584053	1	0.235125	0	1	0	1	0.2454	0.625	0
22881	ANKRD6	0.0169737	0.009	0.206064	1	0.0715698	0	0	0	1	0.0769	0.625	0
84458	LCOR	0.0187706	0.01605	0.297597	1	0.0495791	0	0	0	1	0.015896	0.625	2
140469	MYO3B	0.0490223	0.0759	1	1	0.260676	0	0	0	1	0.1168	0.625	0
2962	GTF2F1	0.0482705	0.0361344	1	1	1	2	1	2	1	1	0.624	0
4803	NGF	0.0645677	0.073037	1	1	1	5	0	1	1	1	0.624	0
23214	XPO6	0.025103	0.0358938	0.433095	1	0.468852	0	0	0	1	0.1841	0.624	0
2186	BPTF	0.0359237	0.024271	0.488507	1	0.990677	0	0	0	1	0.5795	0.623	0
23362	PSD3	0.0189286	0.0183389	0.450895	1	0.585139	0	0	0	0.0165809	0.091	0.623	1
23401	FRAT2	0.08251	0.1012	1	1	1	1	0	0	1	1	0.623	0
50484	RRM2B	0.0485875	0.013475	1	1	0.2769	0	0	1	1	0.0663	0.623	0
81788	NUAK2	0.0809011	0.0968861	1	1	1	2	0	0	1	1	0.623	0
2626	GATA4	0.076054	0.0697048	1	1	1	1	0	1	1	1	0.622	0
3981	LIG4	0.045704	0.0172769	1	1	0.743955	0	0	0	1	0.1555	0.622	0
818	CAMK2G	0.0569455	0.0854297	1	1	1	5	0	1	1	1	0.621	0
2202	EFEMP1	0.0498533	0.0331455	1	1	0.0128353	1	0	0	1	0.00021	0.621	2
8797	TNFRSF10A	0.0335594	0.0216143	0.958187	1	0.39862	1	0	1	1	0.1146	0.621	0
10142	AKAP9	0.0339484	0.0347684	0.450493	1	0.873173	1	0	0	1	0.4914	0.621	0
55833	UBAP2	0.0116333	0.0120857	0.243621	1	0.92798	0	0	0	1	0.1421	0.621	0
1456	CSNK1G3	0.0876539	0.103143	1	1	1	0	0	0	1	1	0.62	0
6711	SPTBN1	0.0388416	0.0261095	0.41736	1	0.97657	4	0	1	1	1	0.62	0
9578	CDC42BPB	0.0894531	0.114337	1	1	0.981451	0	0	0	1	1	0.62	0
65268	WNK2	0.0859649	0.108776	1	1	1	0	0	0	1	1	0.62	0
811	CALR	0.0275959	0.0296	1	1	1	1	0	3	1	1	0.619	0
7337	UBE3A	0.0369706	0.0355172	1	1	1	10	1	2	1	1	0.619	0
8650	NUMB	0.0335532	0.0268425	1	1	0.547052	2	0	1	1	0.1771	0.619	0
9169	SCAF11	0.027671	0.0202476	0.1629	1	1	0	0	0	0.00457005	1	0.619	1
23241	PACS2	0.0105357	0.0102333	0.176103	1	0.323155	0	0	0	1	0.1629	0.619	0
84171	LOXL4	0.01088	0.0122333	0.223267	1	0.326989	0	0	0	1	0.0953	0.619	0
1025	CDK9	0.0646429	0.0766054	1	1	1	2	1	1	1	1	0.618	0
5600	MAPK11	0.0728987	0.110134	1	1	1	4	0	0	1	1	0.618	0
56987	BBX	0.00830769	0.0157	0.312932	1	0.236886	0	0	0	0.011846	0.041334	0.618	2
2153	F5	0.0192433	0.014644	0.0344318	1	0.959963	1	0	0	1	0.6088	0.617	1
5603	MAPK13	0.0748988	0.113343	1	1	1	1	0	0	1	1	0.617	0
6928	HNF1B	0.057009	0.0413407	1	1	0.0207384	0	0	0	1	0.01612	0.617	2
27130	INVS	0.026002	0.039425	0.454312	1	0.494282	0	0	0	1	0.195	0.617	0
27241	BBS9	0.008275	0.01054	0.209593	1	0.152557	0	0	0	1	0.0958	0.617	0
155054	ZNF425	0.0195429	0.0173167	0.285377	1	0.150358	0	0	0	1	0.1235	0.617	0
169714	QSOX2	0.0123333	0.0155778	0.290341	1	0.0350058	0	0	0	1	0.013189	0.617	2
7813	EVI5	0.054275	0.0264	1	1	0.40074	0	0	0	0.0114504	0.1782	0.616	1
80216	ALPK1	0.0672076	0.0880121	0.996528	1	0.998676	0	0	0	1	0.4908	0.616	0
83872	HMCN1	0.0405149	0.0330344	1	1	0.578194	0	0	0	1	0.021539	0.616	1
250	ALPP	0.0407474	0.0456778	1	1	0.439995	0	0	0	0.00519002	0.1433	0.615	1
598	BCL2L1	0.0653427	0.0629731	1	1	1	11	0	1	1	1	0.615	0
114783	LMTK3	0.0856053	0.107374	0.681114	1	0.529582	0	0	0	1	0.742	0.615	0
12	SERPINA3	0.0342833	0.0197937	1	1	0.388095	1	0	0	0.0321318	0.0697	0.614	1
2984	GUCY2C	0.0525012	0.0661487	1	1	0.471229	1	0	0	1	0.2005	0.614	0
6651	SON	0.0105538	0.0123846	0.137922	1	0.971324	0	0	0	0.00294186	0.3862	0.614	1
6653	SORL1	0.0216845	0.0276355	0.219679	1	0.999998	0	0	0	1	0.3842	0.613	0
9354	UBE4A	0.0172816	0.014325	0.303667	1	0.999889	0	0	0	1	0.1451	0.613	0
10912	GADD45G	0.0916056	0.0756333	1	1	1	2	0	0	1	1	0.613	0
94	ACVRL1	0.0877653	0.0963	1	1	1	0	0	0	1	1	0.612	0
1501	CTNND2	0.0345333	0.0544269	1	1	0.765572	12	0	0	1	0.182	0.612	1
2138	EYA1	0.0341731	0.0390333	1	1	0.605556	0	0	0	1	0.007983	0.612	1
2149	F2R	0.0405421	0.0524333	1	1	0.215606	1	0	0	0.0141224	0.2645	0.612	1
4739	NEDD9	0.0712493	0.0964067	1	1	1	7	0	0	1	1	0.612	0
84079	ANKRD27	0.024072	0.0197167	0.427695	1	0.336835	0	0	0	1	0.1057	0.612	0
442444	FAM47C	0.0444	0	1	1	0.567294	0	0	0	0.00432041	0.1774	0.612	1
3707	ITPKB	0.0223056	0.030868	0.440904	1	0.16985	0	0	0	1	0.040966	0.611	1
9261	MAPKAPK2	0.073656	0.106629	1	1	1	2	0	0	1	1	0.611	0
9754	STARD8	0.0190344	0.0155045	0.269957	1	0.998708	0	0	0	1	0.2612	0.611	0
132320	SCLT1	0	0	0.305956	1	0.115788	0	0	1	1	0.0595	0.611	0
348	APOE	0.0739115	0.0667885	1	1	1	1	0	1	1	1	0.61	0
2810	SFN	0.0736571	0.0675227	1	1	1	1	0	1	1	1	0.61	0
8780	RIOK3	0.0566106	0.0753818	1	1	0.350873	0	0	0	1	0.1838	0.61	0
57167	SALL4	0.0330071	0.01685	1	1	0.0987097	0	0	0	0.0113585	0.019612	0.61	2
84181	CHD6	0.0238049	0.0141962	0.384534	1	0.673153	0	0	0	0.0144942	0.3141	0.61	2
163351	GBP6	0.0344	0.0444	1	1	0.896157	0	0	0	1	0.1269	0.61	0
4683	NBN	0.0759465	0.0217875	1	1	1	1	3	0	1	1	0.609	0
7249	TSC2	0.0795952	0.0839	1	1	0.947999	7	0	0	1	0.6517	0.609	1
8893	EIF2B5	0.028778	0.0298361	0.0117705	1	0.0442847	2	0	0	1	1	0.609	2
9512	PMPCB	0.0193667	0.012025	0.338102	1	0.139615	0	0	0	1	0.006051	0.609	1
9967	THRAP3	0.0299587	0.0164964	0.647766	1	0.315206	0	0	0	1	0.040559	0.609	1
466	ATF1	0.0482076	0.027925	1	1	0.142056	1	1	0	1	0.044673	0.608	1
5179	PENK	0.0326458	0.0229571	1	1	0.180361	0	0	0	0.0188627	0.048473	0.608	2
5473	PPBP	0.0466857	0.0444067	1	1	0.0413219	0	0	0	1	0.0079	0.608	2
11190	CEP250	0.0372255	0.0358933	0.37335	1	0.825735	1	0	0	1	0.5872	0.608	0
23235	SIK2	0.0828062	0.104768	1	1	1	0	0	0	1	1	0.608	0
23491	CES3	0.0157286	0.0141875	0.309165	1	0.109333	0	0	0	1	0.048459	0.608	1
572	BAD	0.0826266	0.0851862	1	1	1	4	0	0	1	1	0.607	0
4790	NFKB1	0.0859486	0.0628033	1	1	0.658244	32	1	0	0.00309345	1	0.607	3
5140	PDE3B	0.08563	0.0843	1	1	1	1	0	0	1	1	0.607	1
8736	MYOM1	0.0200544	0.0247	0.235381	1	0.822611	0	0	0	1	0.296	0.607	0
10891	PPARGC1A	0.0557068	0.04525	1	1	0.627991	1	0	0	1	0.208	0.607	0
23162	MAPK8IP3	0.0730107	0.096525	1	1	0.869694	4	0	0	0.000187097	1	0.607	1
27330	RPS6KA6	0.0828	0.104397	1	1	1	0	0	0	1	1	0.607	0
150094	SIK1	0.0836024	0.101643	1	1	1	0	0	0	1	1	0.607	0
8295	TRRAP	0.076483	0.0712325	0.999763	1	0.988285	2	2	0	1	0.915	0.606	2
9759	HDAC4	0.052495	0.0336737	0.671956	1	0.686582	1	0	0	1	0.3381	0.606	0
27434	POLM	0.0388522	0.0322281	0.573802	1	0.161138	0	0	0	1	0.279	0.606	0
57507	ZNF608	0.0133688	0.0131333	0.0851761	1	0.704671	0	0	0	1	0.3456	0.606	0
140766	ADAMTS14	0.0187571	0.0138176	0.341318	1	0.0355627	0	0	0	1	0.003541	0.606	2
646643	SBK2	0.0829703	0.102409	1	1	1	0	0	0	1	1	0.606	0
1584	CYP11B1	0.0445867	0.04182	1	1	0.028294	0	0	0	1	0.002114	0.605	3
23654	PLXNB2	0.0229692	0.0184955	0.039946	1	0.817108	0	0	0	1	0.5446	0.605	1
27123	DKK2	0.0447143	0.02524	1	1	0.514771	0	0	0	1	0.0558	0.605	0
54809	SAMD9	0.0121375	0.0106368	0.293795	1	0.947974	0	0	0	1	0.119	0.605	0
55722	CEP72	0.0359857	0.03208	1	1	0.286032	1	0	0	0.015339	0.1662	0.605	1
57531	HACE1	0.0219105	0.0204	0.429938	1	0.301123	0	0	0	1	0.011402	0.605	1
57616	TSHZ3	0.0326111	0.0329889	0.960433	1	0.896818	0	0	0	1	0.1727	0.605	0
1198	CLK3	0.0822141	0.106315	1	1	1	0	0	0	1	1	0.604	0
3064	HTT	0.0744125	0.060744	0.988057	1	0.999881	2	0	1	1	1	0.604	0
3321	IGSF3	0.0187167	0.0169158	0.329152	1	0.257474	0	0	0	1	0.1085	0.604	0
6257	RXRB	0.0495963	0.036845	0.748718	1	0.296195	0	0	0	1	0.197	0.604	0
25865	PRKD2	0.0663558	0.0847472	1	1	0.315228	0	0	0	1	0.2998	0.604	0
56243	KIAA1217	0	0	0.155361	1	0.791519	0	0	0	1	0.2615	0.604	0
5156	PDGFRA	0.0884077	0.100363	0.663446	1	0.485345	5	0	0	1	1	0.603	0
5431	POLR2B	0.0401253	0.0334148	1	1	0.731971	0	0	2	1	0.507	0.603	0
7589	ZSCAN21	0.04141	0.0293167	0.716365	1	0.222451	0	0	0	1	0.1363	0.603	0
9332	CD163	0.0120486	0.0159545	0.333673	1	0.0553062	0	0	0	1	0.00974	0.603	1
9641	IKBKE	0.0946049	0.110712	0.999841	1	0.840156	1	0	0	1	1	0.603	0
80308	FLAD1	0.0277939	0.0293879	0.515151	1	0.111194	0	0	0	1	0.0999	0.603	0
1459	CSNK2A2	0.0717059	0.0895825	1	1	1	9	1	0	1	1	0.602	0
8798	DYRK4	0.0824973	0.103245	1	1	1	0	0	0	1	1	0.602	0
9201	DCLK1	0.0520835	0.0672737	1	1	0.688684	0	0	0	1	0.2471	0.602	0
55681	SCYL2	0.0519805	0.0659222	1	1	0.523227	0	0	0	0.0036725	0.3468	0.602	1
140803	TRPM6	0.0907067	0.107144	1	1	0.96955	0	0	0	1	1	0.602	0
3146	HMGB1	0.0471014	0.0282905	1	1	0.112021	3	1	3	1	1	0.601	0
5080	PAX6	0.0505528	0.0433174	0.972914	1	0.353653	1	0	0	1	0.1103	0.601	0
7531	YWHAE	0.0556515	0.0801778	1	1	0.0297538	8	0	2	1	1	0.601	1
8999	CDKL2	0.0825733	0.1021	1	1	1	0	0	0	1	1	0.601	0
9913	SUPT7L	0.1531	0	1	1	1	0	0	0	1	1	0.601	0
1463	NCAN	0.0263618	0.0210136	1	1	0.642441	0	0	2	1	0.05511	0.6	1
2803	GOLGA4	0.0184057	0.0258846	0.164463	1	0.341436	0	0	0	1	0.3406	0.6	0
5621	PRNP	0.0421984	0.0372733	1	1	1	3	0	2	1	1	0.6	0
51776	ZAK	0.0819977	0.101847	1	1	1	0	0	0	1	1	0.6	0
64689	GORASP1	0.043965	0.03761	1	1	0.393217	1	0	0	1	0.046157	0.6	1
66037	BOLL	0.0541818	0.03115	1	1	0.0145208	0	0	0	1	0.009787	0.6	2
79109	MAPKAP1	0.0324848	0.0356682	1	1	0.467052	1	0	0	0.0413935	0.1963	0.6	1
127933	UHMK1	0.0824299	0.101488	1	1	1	0	0	0	1	1	0.6	0
5926	ARID4A	0.0408289	0.01896	0.929231	1	0.77778	2	0	0	0.00961475	0.3638	0.599	1
27	ABL2	0.0683271	0.109073	1	1	0.937	0	0	0	0.0287935	1	0.598	1
3481	IGF2	0.0874887	0.0893111	1	1	1	0	0	0	1	1	0.598	0
5468	PPARG	0.0872746	0.0735074	1	1	1	1	0	0	1	1	0.598	0
9262	STK17B	0.081709	0.101376	1	1	1	0	0	0	1	1	0.598	0
23133	PHF8	0.0165302	0.0127867	0.313348	1	0.528872	0	0	0	1	0.1334	0.598	0
126520	PLK5	0.0809973	0.101697	1	1	1	0	0	0	1	1	0.598	0
283629	TSSK4	0.0815595	0.101697	1	1	1	0	0	0	1	1	0.598	0
1191	CLU	0.0484939	0.0247176	1	1	0.469539	1	0	0	1	0.0975	0.597	0
1606	DGKA	0.0357052	0.0452032	0.201075	1	0.427689	1	0	0	1	1	0.597	0
7294	TXK	0.0729872	0.0978389	1	1	1	2	0	0	1	1	0.597	0
7528	YY1	0.0854606	0.04232	1	1	1	4	2	0	1	1	0.597	0
25778	DSTYK	0.0806568	0.1025	1	1	1	0	0	0	1	1	0.597	0
9064	MAP3K6	0.0809603	0.100776	1	1	1	0	0	0	1	1	0.596	0
165082	GPR113	0.0312417	0.0222778	1	1	0.753036	0	0	0	1	0.1512	0.596	0
283455	KSR2	0.0706149	0.108997	1	1	1	1	0	0	1	1	0.596	0
467	ATF3	0.0786317	0.0444875	1	1	1	3	0	1	1	1	0.595	0
8106	PABPN1	0.03404	0.0341375	1	1	0.123641	0	0	1	1	0.0964	0.595	0
11011	TLK2	0.0818744	0.0996371	1	1	1	0	0	0	1	1	0.595	0
55351	STK32B	0.0801547	0.102064	1	1	1	0	0	0	1	1	0.595	0
116443	GRIN3A	0.0276538	0.0308	0.637484	1	0.461	1	0	0	1	0.1423	0.595	0
341676	NEK5	0.081404	0.100312	1	1	1	0	0	0	1	1	0.595	0
2060	EPS15	0.0376375	0.0425074	1	1	1	3	0	2	1	1	0.594	0
2071	ERCC3	0.0513026	0.020163	1	1	1	0	0	2	1	1	0.594	0
2737	GLI3	0.0578048	0.04678	1	1	0.941679	7	0	0	0.00572992	0.6265	0.594	1
5613	PRKX	0.0820013	0.0982306	1	1	1	0	0	0	1	1	0.594	0
7475	WNT6	0.0507667	0.0555714	1	1	0.217686	0	0	0	1	0.0874	0.594	0
9093	DNAJA3	0.0452944	0.0495722	1	1	0.180129	1	0	0	1	0.1098	0.594	0
55224	ETNK2	0.0516581	0.0629606	1	1	0.250256	0	0	0	1	0.1242	0.594	0
57608	KIAA1462	0	0	0.196293	1	0.0163241	0	0	0	1	0.019643	0.594	2
3676	ITGA4	0.0269743	0.0294963	0.162842	1	0.903298	7	0	0	1	1	0.593	0
4751	NEK2	0.0750193	0.0979571	1	1	1	1	0	0	1	1	0.593	0
55183	RIF1	0.0311508	0.0175	0.919283	1	0.45468	0	0	0	0.00714267	0.198	0.593	1
1452	CSNK1A1	0.0559776	0.0805079	1	1	1	3	0	1	1	1	0.592	0
84891	ZSCAN10	0.0327118	0.039525	1	1	0.540491	0	0	0	0.00522491	0.2444	0.592	1
157680	VPS13B	0.0108696	0.0153091	0.388949	1	0.963399	0	0	0	0.0394794	0.299	0.592	1
8874	ARHGEF7	0.0334648	0.0352459	1	1	0.558748	2	0	0	0.0187275	0.3052	0.591	1
10284	SAP18	0.035255	0.0114333	1	1	1	11	1	2	1	1	0.591	0
10461	MERTK	0.0751409	0.096775	1	1	1	1	0	0	1	1	0.591	0
2872	MKNK2	0.0685625	0.108635	1	1	1	1	0	0	1	1	0.59	0
3791	KDR	0.0702989	0.088915	1	1	0.939747	40	0	0	1	1	0.59	1
79819	WDR78	0.018275	0.01385	0.374624	1	0.516859	0	0	0	1	0.0973	0.59	0
2674	GFRA1	0.0415	0.0396333	1	1	0.0846997	12	0	0	1	0.0888	0.589	0
3096	HIVEP1	0.0327	0.0265167	0.705939	1	0.963609	1	0	0	0.00838488	0.6311	0.589	1
3164	NR4A1	0.0711882	0.056419	1	1	1	2	0	1	1	1	0.589	0
5317	PKP1	0.0322812	0.0348545	1	1	0.131269	0	0	1	1	0.114	0.589	0
23604	DAPK2	0.0818272	0.0947278	1	1	1	0	0	0	1	1	0.589	0
29109	FHOD1	0.0314	0.0373667	0.728273	1	0.978143	1	0	0	1	0.3662	0.589	0
1124	CHN2	0.0378286	0.0527895	1	1	0.402301	1	0	0	1	0.0661	0.588	0
1791	DNTT	0.0600147	0.0587308	1	1	0.175485	0	0	0	1	0.1802	0.588	0
1839	HBEGF	0.0653071	0.0682125	1	1	1	1	0	1	1	1	0.588	0
5298	PI4KB	0.0508164	0.0687353	1	1	0.490929	1	0	0	1	0.2551	0.588	0
8777	MPDZ	0.0275028	0.0363524	1	1	0.897672	0	0	2	1	0.295	0.588	0
92	ACVR2A	0.0851622	0.0877854	1	1	1	0	0	0	1	1	0.587	0
2046	EPHA8	0.0739962	0.0965114	1	1	1	1	0	0	1	1	0.587	0
55835	CENPJ	0.0262524	0.01588	0.909241	1	0.999683	1	0	0	1	0.1302	0.587	0
169436	C9orf96	0.0461384	0.0589639	1	1	0.180358	0	0	0	1	0.0949	0.587	0
183	AGT	0.0853676	0.0871848	1	1	1	0	0	0	1	1	0.586	0
3416	IDE	0.0479523	0.04302	1	1	0.439831	1	0	0	0.0122414	0.3241	0.586	1
3565	IL4	0.0789047	0.06545	1	1	1	10	0	0	1	1	0.586	0
5129	CDK18	0.0790753	0.0989543	1	1	1	0	0	0	1	1	0.586	0
9457	FHL5	0.0567	0.0097	1	1	0.0542397	0	0	0	1	0.022789	0.586	1
23770	FKBP8	0.0325133	0.0155571	1	1	0.67222	0	0	0	1	0.1041	0.586	0
60561	RINT1	0.0783714	0.0133	0.974723	1	0.431285	0	0	0	1	0.2389	0.586	0
116092	DNTTIP1	0.0317	0	1	1	0.0768841	0	0	0	0.00825267	0.0728	0.586	1
627	BDNF	0.0683863	0.0637583	1	1	1	1	0	1	1	1	0.585	0
805	CALM2	0.0636	0.0638	1	1	1	2	0	1	1	1	0.585	0
4793	NFKBIB	0.084164	0.0652571	1	1	1	3	0	0	1	1	0.585	0
7278	TUBA3C	0.02658	0.0249276	1	1	0.373247	2	1	0	0.0307145	0.011351	0.585	2
22850	ADNP2	0.0321969	0.02551	0.757095	1	0.336837	0	0	0	1	0.1308	0.585	0
23523	CABIN1	0.0419387	0.0352077	0.450111	1	0.999575	0	0	0	1	0.7158	0.585	0
58528	RRAGD	0.0451333	0.0483	1	1	0.44746	0	0	0	1	0.0884	0.585	0
3567	IL5	0.0808704	0.0732889	1	1	1	2	0	0	1	1	0.584	0
3726	JUNB	0.083489	0.0645469	1	1	1	4	1	0	1	1	0.584	0
4303	FOXO4	0.081251	0.0696632	1	1	1	3	0	0	1	1	0.584	0
6608	SMO	0.0556891	0.0625	1	1	1	10	0	1	1	1	0.584	1
6660	SOX5	0.0320421	0.028375	1	1	0.185006	1	0	0	1	0.006541	0.584	1
27327	TNRC6A	0.00968889	0.0057	0.262302	1	0.481448	0	0	0	1	0.1974	0.584	0
1123	CHN1	0.0419167	0.0539405	1	1	0.237781	1	0	0	1	0.0918	0.583	0
3732	CD82	0.0570429	0.0620226	1	1	0.448645	5	0	2	1	1	0.583	0
5764	PTN	0.0407043	0.0387529	1	1	1	1	0	2	1	1	0.583	0
23644	EDC4	0.0168778	0.0165667	0.386602	1	0.154908	0	0	0	0.00738225	0.1834	0.583	1
3709	ITPR2	0.0140741	0.0203857	0.183577	1	0.67841	0	0	0	1	0.3656	0.582	0
29941	PKN3	0.0787136	0.0983114	1	1	1	0	0	0	1	1	0.582	0
476	ATP1A1	0.0234292	0.02261	1	1	0.768675	2	0	1	1	0.039675	0.581	1
6275	S100A4	0.0445351	0.03298	1	1	1	0	0	2	1	1	0.581	0
7179	TPTE	0.04618	0.045925	1	1	0.448229	0	0	0	1	0.0959	0.581	0
7316	UBC	0.0287941	0.03722	0.0249613	1	0.0299399	0	0	0	0.000340277	1	0.581	3
55083	KIF26B	0.0164057	0.0148306	0.24387	1	0.99998	0	0	0	1	0.3349	0.581	0
83667	SESN2	0.0902	0.0712	1	1	1	0	0	0	1	1	0.581	0
374	AREG	0.0672587	0.0625625	1	1	1	1	0	1	1	1	0.58	0
6446	SGK1	0.0723859	0.107054	1	1	0.66123	3	0	0	0.027617	1	0.58	1
8649	LAMTOR3	0.0681815	0.117842	1	1	1	0	0	0	1	1	0.58	0
10524	KAT5	0.0970622	0.0602	1	1	1	0	0	0	1	1	0.58	0
56478	EIF4ENIF1	0.0385111	0.00716667	1	1	0.27078	1	0	0	0.00285634	0.2051	0.58	1
221037	JMJD1C	0.0374	0.02095	0.701109	1	0.419152	1	0	0	1	0.2429	0.58	0
4867	NPHP1	0.0462	0.064668	1	1	0.187507	0	0	0	1	0.1517	0.579	0
7450	VWF	0.0571431	0.0551759	0.99842	1	0.764733	0	0	2	1	1	0.579	1
57584	ARHGAP21	0.0317805	0.0386625	0.894386	1	0.501781	1	0	0	1	0.147	0.579	0
2043	EPHA4	0.0711838	0.0947462	1	1	1	1	0	0	1	1	0.578	0
4301	MLLT4	0.0476716	0.0701925	1	1	0.933156	5	0	1	1	0.6072	0.578	0
8711	TNK1	0.0747408	0.106715	1	1	1	0	0	0	1	1	0.578	0
26524	LATS2	0.0900598	0.104443	1	1	0.920218	0	0	0	1	1	0.578	0
54497	HEATR5B	0.0254571	0.0221	0.43375	1	0.259702	0	0	0	1	0.2722	0.578	0
838	CASP5	0.0375763	0.0219923	1	1	0.0302669	0	0	0	1	0.00722	0.577	2
1316	KLF6	0.0434429	0.0296	1	1	1	0	0	2	1	1	0.577	0
1638	DCT	0.044225	0.04945	1	1	0.375077	0	0	0	1	0.0818	0.577	0
2997	GYS1	0.0333933	0.03996	0.390219	1	0.999945	2	0	0	1	1	0.577	0
3142	HLX	0.0375697	0.0410889	0.806403	1	0.297272	1	0	0	1	0.1785	0.577	0
8030	CCDC6	0.01405	0.0238571	0.434024	1	0.147471	0	0	0	1	0.0605	0.577	0
8462	KLF11	0.0326862	0.0207833	0.842969	1	0.201359	1	0	0	1	0.1103	0.577	0
9219	MTA2	0.0647222	0.0404316	1	1	0.700532	3	0	2	1	1	0.577	0
200734	SPRED2	0.0294324	0.0266763	1	1	0.223213	2	0	1	1	0.1001	0.577	0
142	PARP1	0.0954891	0.0466677	1	1	0.841717	1	0	1	1	1	0.576	0
1027	CDKN1B	0.0977264	0.09588	1	1	0.28868	16	1	0	1	1	0.576	1
3586	IL10	0.0784633	0.075836	1	1	1	2	0	0	1	1	0.576	0
5433	POLR2D	0.0358452	0.0298806	1	1	1	1	0	2	1	1	0.576	0
9344	TAOK2	0.0771782	0.0982838	1	1	1	0	0	0	1	1	0.576	0
57172	CAMK1G	0.0769418	0.0998351	1	1	1	0	0	0	1	1	0.576	0
283149	BCL9L	0.0765333	0.08355	1	1	0.83782	1	0	0	1	0.5273	0.576	0
399687	MYO18A	0.0166708	0.01665	0.267292	1	0.548474	0	0	0	0.0132018	0.441	0.576	1
3702	ITK	0.0843047	0.108869	0.739557	1	0.322516	5	0	0	1	1	0.575	0
5205	ATP8B1	0.022052	0.0207241	0.229275	1	0.785077	0	0	0	1	0.3907	0.575	0
164153	UBL4B	0.0341	0.0341	1	1	0.00642085	0	0	0	1	0.009643	0.575	2
1795	DOCK3	0.0452491	0.0403385	0.329099	1	0.579275	1	0	0	1	1	0.574	0
4537	ND3	0.0838	0.0838	1	1	1	0	0	0	1	1	0.574	0
6787	NEK4	0.0780333	0.0938351	1	1	1	0	0	0	1	1	0.574	0
10401	PIAS3	0.0801686	0.0488286	1	1	1	8	0	0	1	1	0.574	0
10603	SH2B2	0.0497708	0.06396	1	1	1	9	0	1	1	1	0.574	0
11078	TRIOBP	0.0237448	0.0220769	0.110923	1	0.965231	0	0	0	0.000516957	1	0.574	1
23033	DOPEY1	0.01225	0.012	0.112596	1	0.613191	0	0	0	1	0.4638	0.574	0
89845	ABCC10	0.0192773	0.0125323	0.360276	1	0.267752	0	0	0	1	0.1669	0.574	0
122876	GPHB5	0.0360889	0.01966	1	1	0.0348679	0	0	0	1	0.005301	0.574	2
1107	CHD3	0.0324855	0.021424	1	1	1	3	0	2	1	1	0.573	0
3326	HSP90AB1	0.0575024	0.0668108	1	1	1	4	0	1	1	1	0.573	0
5893	RAD52	0.104669	0.0358429	1	1	1	0	0	0	1	1	0.573	0
8317	CDC7	0.109348	0.112962	1	1	0.293945	0	0	0	1	1	0.573	0
84289	ING5	0.0860933	0.0217	1	1	1	1	0	1	1	1	0.573	0
161514	TBC1D21	0.03301	0.0264	1	1	0.0256278	0	0	0	1	0.008612	0.573	2
624	BDKRB2	0.030736	0.0303846	1	1	0.078864	1	0	0	1	0.021317	0.572	1
699	BUB1	0.100053	0.0961025	1	1	0.596818	1	0	0	1	1	0.572	1
3603	IL16	0.0478353	0.0400905	0.91811	1	0.537899	3	0	0	1	0.2695	0.572	0
5293	PIK3CD	0.0651505	0.0945868	1	1	1	3	0	0	1	1	0.571	0
5310	PKD1	0.0673412	0.0804708	1	1	1	14	0	0	1	1	0.571	1
7307	U2AF1	0.0314789	0.0272316	1	1	1	0	0	2	1	1	0.571	0
7852	CXCR4	0.0709197	0.0707343	1	1	1	9	0	0	1	1	0.571	0
25928	SOSTDC1	0.0414929	0.025225	1	1	0.140923	0	0	0	1	0.027435	0.571	1
91754	NEK9	0.0771354	0.0939946	1	1	1	0	0	0	1	1	0.571	0
356	FASLG	0.0700519	0.0716872	1	1	1	9	0	0	1	1	0.57	0
2264	FGFR4	0.0771528	0.0926756	1	1	0.769135	0	0	0	0.00659209	1	0.57	1
2551	GABPA	0.0406526	0.0166167	1	1	0.439038	1	0	0	1	0.0643	0.57	0
6910	TBX5	0.0313372	0.0166133	1	1	0.0330001	0	0	0	1	0.00054	0.57	2
9743	ARHGAP32	0.0326597	0.0405257	0.286741	1	0.716058	0	0	0	1	1	0.57	0
57787	MARK4	0.0667483	0.0893444	1	1	0.589583	0	0	0	1	0.4363	0.57	0
79885	HDAC11	0.0403107	0.0214615	1	1	0.0407534	0	0	0	1	0.034934	0.57	2
128674	PROKR2	0.0325056	0.02955	1	1	0.0266167	0	0	0	1	0.000393	0.57	2
7040	TGFB1	0.0835146	0.0585114	1	1	1	2	0	0	1	1	0.569	0
7399	USH2A	0.0284455	0.0277348	1	1	0.945151	0	0	0	1	0.000124	0.569	1
9612	NCOR2	0.0781658	0.0575038	1	1	0.999187	6	0	0	1	1	0.569	0
84321	THOC3	0.0266571	0.2068	1	1	1	0	0	0	1	1	0.569	0
146057	TTBK2	0.0765605	0.0997243	1	1	0.764831	0	0	0	1	0.5698	0.569	0
213	ALB	0.0386794	0.035892	1	1	0.411452	0	0	0	0.00732582	0.2377	0.568	1
5362	PLXNA2	0.0253714	0.01987	0.0913544	1	0.9678	0	0	0	1	1	0.568	0
6305	SBF1	0.019662	0.0201135	0.0763931	1	0.661153	0	0	0	1	0.5637	0.568	0
7476	WNT7A	0.045964	0.0481067	1	1	0.401034	0	0	0	1	0.1384	0.568	0
8660	IRS2	0.067064	0.0789179	1	1	1	14	0	0	1	1	0.568	0
9611	NCOR1	0.0781469	0.0536444	1	1	0.999997	6	0	0	1	1	0.568	0
10629	TAF6L	0.0264257	0.0191654	0.651935	1	0.248411	0	0	0	0.00625498	0.098	0.568	1
10717	AP4B1	0.0381567	0.0259545	0.843445	1	0.432346	0	0	0	1	0.1409	0.568	0
114818	KLHL29	0.014275	0.01245	0.348828	1	0.0678657	0	0	0	1	0.1026	0.568	0
7038	TG	0.0437475	0.038013	1	1	0.171429	0	0	0	1	0.0515	0.567	1
84885	ZDHHC12	0.0444	0	1	1	0.00938066	0	0	0	1	0.025934	0.567	2
942	CD86	0.045864	0.0310846	1	1	0.174725	0	0	0	1	0.0762	0.566	0
2177	FANCD2	0.0981148	0.0421231	1	1	0.907669	1	2	0	1	1	0.566	0
3447	IFNA13	0.0383571	0.0346333	1	1	0.0779766	0	0	0	1	0.016217	0.566	1
5434	POLR2E	0.0314987	0.026125	1	1	1	0	0	2	1	1	0.566	0
5586	PKN2	0.063922	0.0932639	1	1	1	4	0	0	1	1	0.566	0
6476	SI	0.0327077	0.03545	1	1	0.323047	0	0	0	1	0.001146	0.566	1
8618	CADPS	0.032392	0.0388641	1	1	0.677772	0	0	0	1	0.149	0.566	0
9869	SETDB1	0.0258936	0.00830833	0.0105689	1	0.274741	2	0	0	0.00183471	1	0.566	2
7010	TEK	0.0618072	0.0757825	1	1	0.710904	7	0	0	1	0.4833	0.565	0
8600	TNFSF11	0.074122	0.0779241	1	1	1	2	0	0	1	1	0.565	0
10498	CARM1	0.0853886	0.0519375	1	1	1	1	0	0	1	1	0.565	0
56157	TEX13A	0.0477	0.0477	1	1	0.305138	0	0	0	1	0.1197	0.565	0
57115	PGLYRP4	0.044	0	1	1	0.0543125	0	0	0	1	0.014005	0.565	1
590	BCHE	0.0350922	0.0309471	1	1	0.0936872	0	0	0	1	0.008065	0.564	1
1281	COL3A1	0.0378645	0.02472	1	1	0.699604	0	0	0	1	0.2048	0.564	0
8503	PIK3R3	0.0626946	0.0899	1	1	1	4	1	0	1	1	0.564	0
23064	SETX	0.0275016	0.020735	1	1	0.999998	0	0	0	1	0.022659	0.564	1
84867	PTPN5	0.0308486	0.040925	1	1	0.216183	1	0	0	1	0.0535	0.564	0
288	ANK3	0.0233466	0.0224455	0.754314	1	0.898333	3	0	2	1	0.6144	0.563	1
1746	DLX2	0.0382955	0.0384182	1	1	0.0583913	0	0	0	1	0.02832	0.563	1
4194	MDM4	0.0729511	0.0405462	1	1	1	4	1	1	1	1	0.563	1
5803	PTPRZ1	0.0249577	0.0299256	1	1	0.347226	2	0	0	0.00905624	0.025224	0.563	2
9175	MAP3K13	0.0857816	0.109184	1	1	0.683343	3	0	0	1	1	0.563	0
10018	BCL2L11	0.077247	0.0686769	1	1	1	2	0	0	1	1	0.563	0
10273	STUB1	0.0784493	0.0484923	1	1	1	8	0	0	1	1	0.563	0
2041	EPHA1	0.0643305	0.0794513	0.608722	1	0.221781	0	0	0	0.0403566	1	0.562	1
6262	RYR2	0.0234581	0.025464	1	1	0.95556	0	0	1	1	0.02292	0.562	1
9496	TBX4	0.0349875	0.0264	1	1	0.0915653	0	0	0	1	0.030449	0.562	1
56956	LHX9	0.0385952	0.0392	1	1	0.253883	1	0	0	1	0.0745	0.562	0
79915	ATAD5	0.0176486	0.0104947	0.277454	1	0.98139	0	0	0	1	0.3237	0.562	0
93986	FOXP2	0.0403409	0.04245	1	1	0.102417	0	0	0	1	0.045575	0.562	1
775	CACNA1C	0.0203093	0.0296036	0.662826	1	0.762744	1	0	0	1	0.1181	0.561	1
5260	PHKG1	0.0737784	0.0958917	1	1	1	0	0	0	1	1	0.561	0
5441	POLR2L	0.0375604	0.0319711	1	1	1	0	0	2	1	1	0.561	0
9372	ZFYVE9	0.0358949	0.0219467	1	1	0.649095	6	0	1	1	0.3337	0.561	0
23132	RAD54L2	0.0157857	0.0105471	0.472875	1	0.331312	1	0	0	1	0.1266	0.561	0
23621	BACE1	0.0407974	0.023556	1	1	0.308781	1	0	1	1	0.2474	0.561	0
91584	PLXNA4	0.0230531	0.0176158	0.000422371	1	0.99933	0	0	0	1	1	0.561	1
246329	STAC3	0.0314294	0.0416625	1	1	0.12643	0	0	0	1	0.04223	0.561	1
1297	COL9A1	0.0256214	0.0239727	1	1	0.994592	0	0	0	1	0.01043	0.56	1
2963	GTF2F2	0.0326965	0.01292	1	1	1	1	0	2	1	1	0.56	0
3486	IGFBP3	0.0773049	0.0741583	1	1	1	1	0	0	1	1	0.56	0
6615	SNAI1	0.036119	0.04536	1	1	0.131123	0	0	0	1	0.050536	0.56	0
157285	SGK223	0.071448	0.100506	1	1	1	0	0	0	1	1	0.56	0
1874	E2F4	0.0577838	0.0241917	1	1	1	3	2	1	1	1	0.559	0
3001	GZMA	0.030584	0.0178083	1	1	0.104404	1	0	0	1	0.046644	0.559	1
4686	NCBP1	0.0307475	0.0390143	1	1	1	1	0	2	1	1	0.559	0
5155	PDGFB	0.0622549	0.0565861	1	1	1	2	0	1	1	1	0.559	0
7020	TFAP2A	0.0628	0.0471652	1	1	1	3	1	1	1	1	0.559	0
7253	TSHR	0.0404611	0.034596	1	1	0.418893	4	0	0	1	0.1297	0.559	0
7477	WNT7B	0.054187	0.0489727	1	1	0.155534	0	0	0	1	0.1602	0.559	0
8626	TP63	0.0558662	0.0396214	1	1	0.394714	0	0	0	0.00565417	0.3245	0.559	1
10111	RAD50	0.0864771	0.0325051	1	1	0.663948	1	2	0	1	0.5484	0.559	1
84679	SLC9A7	0.0303707	0.03286	1	1	0.450281	0	0	0	0.0231547	0.2368	0.559	1
112398	EGLN2	0.0335933	0.0381	1	1	0.339458	1	0	0	1	0.069	0.559	0
390443	RNASE9	0.035	0.0264	1	1	0.126075	0	0	0	1	0.035427	0.559	1
762	CA4	0.0346095	0.0518667	1	1	0.174147	0	0	0	1	0.058	0.558	0
801	CALM1	0.0282288	0.0425846	1	1	1	12	1	2	1	1	0.558	0
3727	JUND	0.0765231	0.0626138	1	1	1	3	1	0	1	1	0.558	0
6469	SHH	0.0770667	0.0734731	1	1	1	1	0	0	1	1	0.558	0
8029	CUBN	0.0399	0.0343708	0.892196	1	1	0	0	0	1	0.3948	0.558	0
3561	IL2RG	0.0548136	0.0546929	1	1	1	44	1	0	1	1	0.557	1
5127	CDK16	0.0730493	0.0938212	1	1	1	0	0	0	1	1	0.557	0
5337	PLD1	0.04804	0.0597462	1	1	0.871162	3	0	1	0.00413446	1	0.557	1
55553	SOX6	0.0311476	0.05098	0.901441	1	0.635242	0	0	0	1	0.2273	0.557	0
80274	SCUBE1	0.0387978	0.034188	1	1	1	0	0	0	1	0.3463	0.557	0
2201	FBN2	0.0484404	0.0446964	0.963604	1	0.882969	1	0	0	1	0.3303	0.556	0
5609	MAP2K7	0.0591667	0.0901818	1	1	1	5	0	0	1	1	0.556	0
7128	TNFAIP3	0.0396227	0.05102	0.466031	1	0.0865982	3	0	0	0.0149684	1	0.556	1
7471	WNT1	0.0719121	0.07448	1	1	1	3	0	0	1	1	0.556	0
7779	SLC30A1	0.0318727	0.0425333	1	1	0.0728303	0	0	0	1	0.0784	0.556	0
8470	SORBS2	0.0294164	0.0510448	1	1	0.935041	2	0	1	1	0.3782	0.556	0
10110	SGK2	0.0650391	0.0947727	1	1	1	1	0	0	1	1	0.556	0
55234	SMU1	0.0225154	0.072725	1	1	0.0341103	0	0	0	0.000462164	0.0521	0.556	2
285590	SH3PXD2B	0.0236741	0.0289	0.563307	1	0.155741	0	0	0	0.0203545	0.1938	0.556	1
4879	NPPB	0.0304	0.0189833	1	1	0.0121996	0	0	0	1	0.010578	0.555	2
51692	CPSF3	0.0376	0.0432	1	1	1	0	0	2	1	1	0.555	0
163126	EID2	0.1177	0	1	1	1	6	0	0	1	1	0.555	0
399694	SHC4	0.0358585	0.0421306	1	1	0.209138	1	0	0	1	0.1028	0.555	0
7329	UBE2I	0.0702368	0.03187	1	1	1	6	0	1	1	1	0.554	0
7481	WNT11	0.032312	0.03212	1	1	0.294608	0	0	0	1	0.028633	0.554	1
8945	BTRC	0.0543283	0.0464667	1	1	0.2752	5	0	0	1	0.2425	0.554	0
9051	PSTPIP1	0.0341935	0.05318	1	1	0.0895471	0	0	0	1	0.0934	0.554	0
26960	NBEA	0.0282121	0.0293917	0.214938	1	0.150984	0	0	0	0.00260214	0.7278	0.554	1
50940	PDE11A	0.0323	0.04325	1	1	0.113926	0	0	0	1	0.0672	0.554	0
83464	APH1B	0.0741706	0.0695	1	1	1	2	0	0	1	1	0.554	0
117285	DEFB118	0.0317	0	1	1	0.0030055	0	0	0	1	0.000668	0.554	2
1438	CSF2RA	0.0247075	0.0303087	1	1	0.0330963	3	0	1	1	0.1157	0.553	1
1621	DBH	0.03635	0.0274077	1	1	0.12548	0	0	0	1	0.0552	0.553	0
3689	ITGB2	0.0439737	0.040897	0.907989	1	0.547043	6	0	1	1	0.4293	0.553	0
4173	MCM4	0.0522028	0.020513	1	1	0.681437	0	0	0	1	0.2627	0.553	0
5437	POLR2H	0.0358613	0.0314912	1	1	1	0	0	2	1	1	0.553	0
7592	ZNF41	0.0332724	0.02502	0.95899	1	0.445107	1	0	0	1	0.134	0.553	0
11113	CIT	0.0658506	0.0814872	0.986587	1	0.428082	1	0	0	1	0.4389	0.553	0
56106	PCDHGA10	0.0249118	0.03735	0.00367317	1	0.0359153	0	0	0	1	1	0.553	2
79858	NEK11	0.0745701	0.0911421	1	1	1	0	0	0	1	1	0.553	0
238	ALK	0.0590765	0.0749421	1	1	0.6834	3	0	0	1	0.4659	0.552	0
1896	EDA	0.0445333	0.0456885	1	1	0.283929	0	0	0	1	0.1255	0.552	0
2006	ELN	0.0341174	0.0278194	1	1	0.0753333	0	0	0	1	0.0543	0.552	0
3574	IL7	0.0782711	0.06356	1	1	1	1	0	0	1	1	0.552	0
5432	POLR2C	0.0330343	0.029992	1	1	1	0	0	2	1	1	0.552	0
28999	KLF15	0.033196	0.0337167	1	1	0.402333	0	0	0	1	0.046029	0.552	1
186	AGTR2	0.0303283	0.0366083	1	1	0.223522	2	0	0	1	0.0795	0.551	0
7533	YWHAH	0.0486177	0.063337	1	1	1	5	0	1	1	1	0.551	0
10325	RRAGB	0.0674333	0.1043	1	1	1	0	0	0	1	1	0.551	0
55576	STAB2	0.0255767	0.0326583	1	1	0.999979	0	0	0	1	0.021881	0.551	2
114771	PGLYRP3	0.0548667	0	1	1	0.201392	0	0	0	1	0.0574	0.551	0
133522	PPARGC1B	0.0431823	0.04068	0.727267	1	0.531349	2	0	0	1	0.3806	0.551	0
940	CD28	0.0656418	0.0721062	1	1	1	5	0	0	1	1	0.55	0
1509	CTSD	0.0351194	0.0301615	1	1	1	0	0	2	1	1	0.55	0
64092	SAMSN1	0.0321171	0.039263	0.892638	1	0.272514	0	0	0	1	0.1162	0.55	0
3097	HIVEP2	0.01716	0.011275	0.160296	1	0.46719	0	0	0	1	0.4659	0.549	0
5550	PREP	0.0327353	0.0496625	1	1	0.0197349	0	0	0	1	0.107	0.549	1
8888	MCM3AP	0.03051	0.03395	0.47584	1	0.999822	1	0	0	1	1	0.549	0
51135	IRAK4	0.0910272	0.108989	1	1	0.566404	0	0	0	1	1	0.549	0
54923	LIME1	0.0712	0.0712	1	1	1	2	0	0	1	1	0.549	0
80312	TET1	0.0312	0	0.247284	1	0.681818	0	0	0	1	1	0.549	0
1003	CDH5	0.0539848	0.0702826	1	1	0.481093	10	0	0	1	0.3581	0.548	0
1826	DSCAM	0.0264745	0.023772	1	1	0.926774	2	0	0	1	0.1239	0.548	0
5439	POLR2J	0.0346886	0.030608	1	1	1	0	0	2	1	1	0.548	0
7011	TEP1	0.0394206	0.0313795	0.771965	1	0.973016	0	0	1	1	0.5257	0.548	0
273	AMPH	0.0326176	0.0518034	1	1	0.178203	0	0	1	1	0.2668	0.547	0
1889	ECE1	0.04327	0.0435067	1	1	0.322139	0	0	0	0.0170877	0.3267	0.547	1
4297	KMT2A	0.0787562	0.0779244	1	1	1	0	0	0	1	1	0.547	0
6725	SRMS	0.0723118	0.0911457	1	1	1	0	0	0	1	1	0.547	0
9211	LGI1	0.0386889	0.0376273	1	1	0.233077	0	0	0	1	0.0514	0.547	0
9863	MAGI2	0.038807	0.05242	0.884645	1	0.735498	4	0	0	1	0.3448	0.547	0
116154	PHACTR3	0.0309353	0.0354	1	1	0.123603	0	0	0	1	0.0619	0.547	0
3656	IRAK2	0.0856274	0.0930432	1	1	0.734515	2	0	0	1	1	0.546	0
79690	GAL3ST4	0.0115235	0.0115444	0.435622	1	0.0552121	0	0	0	1	0.004957	0.546	1
84873	GPR128	0.0308929	0.024675	1	1	0.415954	0	0	0	1	0.0561	0.546	0
7074	TIAM1	0.0437415	0.0507368	1	1	0.970378	7	1	1	1	0.6695	0.545	0
9699	RIMS2	0.0359917	0.0334533	1	1	0.449385	0	0	0	1	0.0745	0.545	1
79893	GGNBP2	0.03885	0.0273	0.913868	1	0.575248	0	0	0	1	0.2616	0.545	0
567	B2M	0.0288108	0.0308966	1	1	0.0468404	8	0	0	1	0.016332	0.544	2
5327	PLAT	0.0345617	0.0405263	1	1	1	0	0	2	1	1	0.544	0
5499	PPP1CA	0.0528163	0.0359	1	1	1	3	2	1	1	1	0.544	0
284355	TPRX1	0.03075	0.03692	1	1	0.570275	0	0	0	1	0.1817	0.544	0
6788	STK3	0.062019	0.0873886	1	1	1	2	0	0	1	1	0.543	0
7431	VIM	0.0429716	0.0421478	1	1	0.327789	5	0	0	1	0.1987	0.543	0
10971	YWHAQ	0.0446406	0.0641167	1	1	1	5	0	1	1	1	0.543	0
55130	ARMC4	0.0307875	0.03902	1	1	0.287361	0	0	0	1	0.041784	0.543	1
55160	ARHGEF10L	0.0239385	0.0205038	0.682952	1	0.996188	0	0	1	1	0.2976	0.543	0
91074	ANKRD30A	0.0287815	0.02427	1	1	0.873362	0	0	0	1	0.0512	0.543	0
2312	FLG	0.0201417	0.023425	1	1	0.997626	1	0	0	2.42e-08	0.2424	0.542	1
2734	GLG1	0.0291457	0.02402	0.102977	1	0.234685	0	0	0	1	1	0.542	0
3394	IRF8	0.036255	0.0304667	1	1	0.193406	0	0	0	1	0.0595	0.542	0
10270	AKAP8	0.0468286	0.0289583	1	1	0.405259	2	0	0	1	0.1915	0.542	0
4084	MXD1	0.0567118	0.03975	1	1	1	8	1	1	1	1	0.541	0
57187	THOC2	0.00939355	0.0057	0.259269	1	0.999747	0	0	0	1	0.3508	0.541	0
169026	SLC30A8	0.03824	0.0393667	1	1	0.224388	0	0	0	1	0.0627	0.541	0
4869	NPM1	0.0657474	0.0420167	1	1	1	4	0	1	1	1	0.54	0
6387	CXCL12	0.0729946	0.0674036	1	1	1	1	0	0	1	1	0.54	0
9882	TBC1D4	0.0227254	0.021275	0.574651	1	0.480509	1	0	0	1	0.2166	0.54	0
154865	IQUB	0.0341	0.0341	1	1	0.246366	0	0	0	1	0.0681	0.54	0
3630	INS	0.0588283	0.0672263	1	1	1	9	1	0	1	1	0.539	0
7532	YWHAG	0.0463815	0.0698722	1	1	0.18446	8	0	1	0.0334928	1	0.539	1
8324	FZD7	0.0310444	0.0266167	1	1	0.105342	0	0	0	1	0.0933	0.539	0
25825	BACE2	0.0315158	0.01668	1	1	0.22107	0	0	0	1	0.0781	0.539	0
26025	PCDHGA12	0.0266375	0.0322875	0.00422266	1	0.280587	0	0	0	1	1	0.539	1
53358	SHC3	0.051803	0.0630306	1	1	1	2	0	1	1	1	0.539	0
55775	TDP1	0.032135	0.013975	1	1	0.0662035	0	0	0	1	0.0881	0.539	0
4139	MARK1	0.0848885	0.108475	1	1	0.695882	0	0	0	1	1	0.538	0
7031	TFF1	0.0708517	0.06905	1	1	1	1	0	0	1	1	0.538	0
10519	CIB1	0.0700368	0.0657385	1	1	1	2	0	0	1	1	0.538	0
51086	TNNI3K	0.0572029	0.0756147	1	1	0.403811	0	0	0	1	0.3192	0.538	0
118881	COMTD1	0.1217	0	1	1	1	0	0	0	1	1	0.538	0
165904	XIRP1	0.0311	0.0311	1	1	0.559498	0	0	0	1	0.1889	0.538	0
685	BTC	0.0574795	0.05276	1	1	1	2	0	1	1	1	0.537	0
1854	DUT	0.072884	0.065752	1	1	1	1	0	0	1	1	0.537	0
4851	NOTCH1	0.0527222	0.0407	0.949199	1	1	7	0	1	1	0.8969	0.537	0
8349	HIST2H2BE	0.0296667	0.0200889	1	1	0.0695663	1	0	0	1	0.020579	0.537	1
10956	OS9	0.0235737	0.01234	0.571365	1	0.154692	1	0	0	1	0.1491	0.537	0
85509	MBD3L1	0.1213	0	1	1	1	0	0	0	1	1	0.537	0
158866	ZDHHC15	0.0444	0	1	1	0.207082	0	0	0	1	0.0885	0.537	0
203228	C9orf72	0.0057	0.0057	0.408406	1	0.026606	0	0	0	1	0.001972	0.537	2
2355	FOSL2	0.0429854	0.0293333	1	1	0.175659	0	0	0	1	0.1136	0.536	0
2638	GC	0.0362231	0.02761	1	1	0.447774	0	0	0	1	0.1019	0.536	0
7051	TGM1	0.0322985	0.042336	1	1	0.585811	0	0	0	1	0.2078	0.536	0
7150	TOP1	0.082839	0.0558913	1	1	0.668471	2	0	1	1	1	0.536	0
255738	PCSK9	0.0432	0.028075	1	1	0.196341	0	0	0	1	0.1159	0.536	0
25992	SNED1	0.0235472	0.0200545	0.000352082	1	0.672278	0	0	0	1	1	0.535	1
164	AP1G1	0.0305825	0.0329062	1	1	0.382211	0	0	1	1	0.2275	0.534	0
4041	LRP5	0.0260281	0.0255063	0.413231	1	0.721341	0	0	0	1	0.4473	0.534	0
5932	RBBP8	0.0585583	0.0161625	1	1	0.910762	0	4	0	1	1	0.534	1
6586	SLIT3	0.0349677	0.0244933	1	1	0.938607	0	0	0	1	0.3053	0.534	0
9406	ZRANB2	0.0237783	0.020225	1	1	0.0819474	1	0	0	0.0342653	0.023228	0.534	2
92736	OTOP2	0.0311	0	1	1	0.0713667	0	0	0	1	0.047169	0.534	1
4325	MMP16	0.0282875	0.0264696	1	1	0.142277	0	0	1	1	0.029712	0.533	1
10274	STAG1	0.03387	0.0289833	1	1	0.642469	1	0	1	0.0281404	0.5348	0.533	1
22848	AAK1	0.0668114	0.0960697	1	1	1	0	0	0	1	1	0.533	0
51129	ANGPTL4	0.04117	0.0381	1	1	0.208346	0	0	0	1	0.0881	0.533	0
54822	TRPM7	0.0635986	0.0848811	1	1	0.628918	0	0	1	1	0.7025	0.533	0
1490	CTGF	0.0612118	0.0484	1	1	1	1	0	1	1	1	0.532	0
8445	DYRK2	0.0802826	0.109729	1	1	0.717891	0	0	0	1	1	0.532	0
9619	ABCG1	0.0347661	0.0203857	0.673111	1	0.534501	0	0	0	1	0.3599	0.532	0
26230	TIAM2	0.0295182	0.0326974	0.921116	1	0.687946	0	0	0	0.0224017	0.3534	0.532	1
51684	SUFU	0.052	0.0587765	1	1	1	3	0	1	1	1	0.532	0
54802	TRIT1	0.0323261	0.01243	1	1	0.17711	0	0	0	1	0.0934	0.532	0
71	ACTG1	0.030291	0.036185	1	1	0.157052	1	0	0	1	0.1281	0.531	0
249	ALPL	0.0365263	0.04757	1	1	0.375562	0	0	0	1	0.1231	0.531	0
5664	PSEN2	0.0516477	0.049475	1	1	1	6	0	1	1	1	0.531	0
6326	SCN2A	0.0106063	0.0150192	1	1	0.911016	0	0	2	1	0.17	0.531	1
167127	UGT3A2	0.0427	0	1	1	0.232698	0	0	0	1	0.0788	0.531	0
222643	UNC5CL	0.0329733	0.0222571	1	1	0.308257	1	0	0	1	0.1485	0.531	0
2487	FRZB	0.0337955	0.032425	1	1	0.259096	0	0	0	1	0.0754	0.53	0
4090	SMAD5	0.0750272	0.0459484	1	1	1	2	0	0	1	1	0.53	0
6101	RP1	0.031585	0.0412	1	1	0.84774	0	0	0	1	0.2638	0.53	0
10133	OPTN	0.0315316	0.0309286	1	1	0.246708	0	0	0	1	0.0977	0.53	0
51156	SERPINA10	0.0410857	0.03812	1	1	0.20918	0	0	0	1	0.0943	0.53	0
200576	PIKFYVE	0.0297172	0.0389625	0.291524	1	0.110289	0	0	0	0.00132115	1	0.53	1
2147	F2	0.0287469	0.02108	1	1	0.128875	0	0	1	1	0.048034	0.529	1
2891	GRIA2	0.0334826	0.0415036	1	1	0.428183	1	0	0	1	0.1644	0.529	1
8431	NR0B2	0.0709405	0.0600933	1	1	1	2	0	0	1	1	0.529	0
440822	PIWIL3	0.0304333	0	1	1	0.587384	0	0	0	1	0.1505	0.529	0
5425	POLD2	0.0322491	0.0252571	1	1	0.139592	0	0	0	1	0.1336	0.528	0
7187	TRAF3	0.0585204	0.081905	1	1	1	3	0	0	1	1	0.528	0
7428	VHL	0.0739297	0.05165	1	1	1	2	0	0	1	1	0.528	0
9627	SNCAIP	0.0528083	0.0914667	1	1	0.853568	2	0	0	0.0023805	1	0.528	1
10787	NCKAP1	0.0520705	0.0474471	1	1	0.778006	1	0	0	1	0.3524	0.528	0
23411	SIRT1	0.0676696	0.0341842	1	1	1	2	0	1	1	1	0.528	0
25791	NGEF	0.0321612	0.031627	1	1	0.170576	0	0	0	1	0.1157	0.528	0
27127	SMC1B	0.0292658	0.01608	1	1	0.999997	0	0	0	1	0.2427	0.528	0
55388	MCM10	0.0464545	0	1	1	0.8933	1	0	0	1	0.284	0.528	0
55958	KLHL9	0.0142154	0.0102	0.48527	1	0.0534848	0	0	0	1	0.013854	0.528	1
79155	TNIP2	0.08108	0.034	1	1	1	1	0	0	1	1	0.528	0
1828	DSG1	0.0238879	0.0353	1	1	0.310457	1	0	0	0.0241875	0.1463	0.527	1
4342	MOS	0.089359	0.119997	1	1	0.191504	0	0	0	1	1	0.527	0
4689	NCF4	0.0323842	0.0461268	1	1	0.254473	0	0	0	1	0.1243	0.527	0
8642	DCHS1	0.0163235	0.0206667	0.00122421	1	0.998458	0	0	0	1	1	0.527	1
9232	PTTG1	0.063725	0.05345	1	1	1	0	0	1	1	1	0.527	0
56253	CRTAM	0.0300517	0.0212941	1	1	0.0882936	0	0	0	1	0.025608	0.527	1
64921	CASD1	0.036375	0.00783333	1	1	0.681184	0	0	0	1	0.2003	0.527	0
2162	F13A1	0.0352514	0.034316	1	1	0.379118	0	0	0	1	0.1176	0.526	0
10250	SRRM1	0.0203907	0.02	1	1	0.292295	0	0	2	0.0125888	0.2163	0.526	1
51559	NT5DC3	0.0458	0	1	1	0.226599	0	0	0	1	0.1309	0.526	0
56099	PCDHGB7	0.0249118	0.03735	0.118212	1	0.650292	0	0	0	1	1	0.526	0
3695	ITGB7	0.0301886	0.0333455	0.968725	1	0.371551	4	0	0	0.00270857	0.3811	0.525	1
4982	TNFRSF11B	0.0620612	0.0581346	1	1	1	0	0	1	1	1	0.525	0
51588	PIAS4	0.0615711	0.02954	1	1	1	6	0	1	1	1	0.525	0
80341	BPIFB2	0.0747	0.0747	1	1	1	0	0	0	1	1	0.525	0
85315	PAQR8	0.0747	0.0747	1	1	1	0	0	0	1	1	0.525	0
91624	NEXN	0.0309583	0.0449565	1	1	0.188662	0	0	0	1	0.1302	0.525	0
92747	BPIFB1	0.0747	0.0747	1	1	1	0	0	0	1	1	0.525	0
128859	BPIFB6	0.0747	0.0747	1	1	1	0	0	0	1	1	0.525	0
128861	BPIFA3	0.0747	0.0747	1	1	1	0	0	0	1	1	0.525	0
149954	BPIFB4	0.0747	0.0747	1	1	1	0	0	0	1	1	0.525	0
359710	BPIFB3	0.0747	0.0747	1	1	1	0	0	0	1	1	0.525	0
1196	CLK2	0.061207	0.08236	1	1	1	1	0	0	1	1	0.524	0
1613	DAPK3	0.0616598	0.0814194	1	1	1	1	0	0	1	1	0.524	0
3664	IRF6	0.0341425	0.02161	1	1	0.212831	0	0	0	1	0.1125	0.524	0
10010	TANK	0.0613385	0.0713333	1	1	1	2	0	0	1	1	0.524	0
27023	FOXB1	0.0343114	0.03268	1	1	0.185017	0	0	0	1	0.1052	0.524	0
54434	SSH1	0.0233506	0.0312771	0.185005	1	0.1689	1	0	0	0.0133208	1	0.524	1
1812	DRD1	0.031425	0.0309958	1	1	0.171422	0	0	0	1	0.1209	0.523	0
7483	WNT9A	0.031495	0.0285818	1	1	0.262407	0	0	0	1	0.1175	0.523	0
8929	PHOX2B	0.0355825	0.0325091	1	1	0.165612	0	0	0	1	0.1156	0.523	0
132014	IL17RE	0.0741	0.0741	1	1	1	0	0	0	1	1	0.523	0
140901	STK35	0.0619028	0.0799061	1	1	1	1	0	0	1	1	0.523	0
200081	TXLNA	0.0386118	0.03856	1	1	0.279996	0	0	0	1	0.105	0.523	0
4093	SMAD9	0.06621	0.0335118	1	1	1	4	0	1	1	1	0.522	0
10206	TRIM13	0.0296625	0.05176	1	1	0.0420603	0	0	0	1	0.0717	0.522	1
253959	RALGAPA1	0.027116	0.0249429	0.100917	1	0.53851	0	0	0	1	1	0.522	0
1068	CETN1	0.025498	0.0275947	1	1	0.0113246	0	0	0	0.0100778	0.004142	0.521	3
6662	SOX9	0.0702163	0.0622529	1	1	1	1	0	0	1	1	0.521	0
8930	MBD4	0.0453695	0.0217059	1	1	0.379052	0	0	0	1	0.1881	0.521	0
10565	ARFGEF1	0.031352	0.0234789	0.993865	1	0.734992	0	0	0	0.044468	0.5053	0.521	1
64405	CDH22	0.0315857	0.0422143	1	1	0.21445	0	0	0	1	0.1492	0.521	0
84875	PARP10	0.02509	0.012375	0.979761	1	0.265357	1	1	0	0.00854225	0.2436	0.521	1
84951	TNS4	0.0350741	0.0472667	1	1	0.0771945	0	0	0	1	0.1663	0.521	0
2813	GP2	0.0295421	0.04662	1	1	0.22082	0	0	0	1	0.029095	0.52	1
4794	NFKBIE	0.0699875	0.0564333	1	1	1	2	0	0	1	1	0.52	0
23122	CLASP2	0.0305727	0.0302889	0.64872	1	0.713862	0	0	0	1	0.4693	0.52	0
4644	MYO5A	0.0268191	0.0276027	0.301695	1	0.797498	0	0	0	1	0.6279	0.519	0
4856	NOV	0.038316	0.0289857	1	1	0.283796	0	0	0	1	0.1147	0.519	0
6340	SCNN1G	0.0334639	0.02361	1	1	0.443461	0	0	0	1	0.1474	0.519	0
7384	UQCRC1	0.0312556	0.017875	1	1	0.631743	0	0	0	1	0.2428	0.519	0
9014	TAF1B	0.0233324	0.0103	1	1	0.131437	1	1	1	1	0.0785	0.519	0
9212	AURKB	0.0698167	0.0816857	1	1	1	0	0	0	1	1	0.519	0
10043	TOM1	0.0275444	0.0309643	0.0740604	1	0.0284247	0	0	0	1	1	0.519	1
26574	AATF	0.0504297	0.030295	1	1	0.295604	0	1	0	1	0.1939	0.519	0
80235	PIGZ	0.01918	0.0133	0.492486	1	0.286194	0	0	0	1	0.1243	0.519	0
2833	CXCR3	0.0326827	0.0301143	1	1	0.188962	0	0	0	1	0.1235	0.518	0
7341	SUMO1	0.0631011	0.0357576	1	1	1	4	0	1	1	1	0.518	0
26155	NOC2L	0.0365333	0	1	1	0.491093	0	0	0	0.0176377	0.3151	0.518	1
4174	MCM5	0.0454313	0.0250522	1	1	0.236543	0	0	0	1	0.2009	0.517	0
5008	OSM	0.0609067	0.054	1	1	1	0	0	1	1	1	0.517	0
5314	PKHD1	0.0305383	0.034045	1	1	0.432577	0	0	0	1	0.1456	0.517	0
57863	CADM3	0.0356705	0.0341852	1	1	0.250489	0	0	0	1	0.1338	0.517	0
83439	TCF7L1	0.0623067	0.0738778	1	1	1	1	0	0	1	1	0.517	1
3084	NRG1	0.0775175	0.0959541	1	1	0.718073	2	0	0	1	1	0.516	1
5573	PRKAR1A	0.0456735	0.0509421	1	1	1	3	1	1	1	1	0.516	0
5650	KLK7	0.03	0.009	1	1	0.0310149	0	0	0	1	0.019454	0.516	2
10084	PQBP1	0.0299379	0.0124875	1	1	0.0414003	0	0	0	1	0.038927	0.516	2
10741	RBBP9	0.111667	0	1	1	1	0	1	0	1	1	0.516	0
11099	PTPN21	0.0257371	0.0297524	0.539388	1	0.765805	1	0	0	1	0.4388	0.516	0
63827	BCAN	0.0361594	0.0328667	1	1	0.196596	0	0	0	1	0.1336	0.516	0
64220	STRA6	0.111	0	1	1	1	0	0	0	1	1	0.516	0
6527	SLC5A4	0.0722	0.0722	1	1	1	0	0	0	1	1	0.515	0
25792	CIZ1	0.0159364	0.01016	0.0830424	1	0.999995	0	0	0	0.0225714	1	0.515	1
27247	NFU1	0.0722	0.0722	1	1	1	0	0	0	1	1	0.515	0
51000	SLC35B3	0.0722	0.0722	1	1	1	0	0	0	1	1	0.515	0
112812	FDX1L	0.0722	0.0722	1	1	1	0	0	0	1	1	0.515	0
118856	MMP21	0.0310583	0.02374	1	1	0.500777	0	0	0	1	0.1739	0.515	0
405	ARNT	0.0639716	0.0544839	1	1	1	9	0	0	1	1	0.514	0
2911	GRM1	0.0297578	0.0394556	1	1	0.405873	0	0	0	1	0.030101	0.514	1
4158	MC2R	0.0262196	0.0256652	1	1	0.147505	0	0	0	0.0304038	0.002363	0.514	2
4508	ATP6	0.06808	0.0838	1	1	1	0	0	0	1	1	0.514	0
51765	MST4	0.0821048	0.106903	1	1	0.57792	0	0	0	1	1	0.514	0
56896	DPYSL5	0.0379	0.0369429	1	1	0.0821179	0	0	0	1	0.1565	0.514	0
164395	TTLL9	0.0444	0.0444	1	1	0.233431	0	0	0	1	0.1989	0.514	0
440138	ALG11	0.0427	0	1	1	0.181635	0	0	0	1	0.1399	0.514	0
9128	PRPF4	0.0150707	0.0305778	1	1	0.313918	0	0	1	0.00711644	0.1092	0.513	1
11196	SEC23IP	0.020008	0.0192455	0.621854	1	0.242896	0	0	0	0.0335839	0.1413	0.513	1
23279	NUP160	0.0197262	0.0139643	0.77103	1	0.358176	0	0	1	1	0.050662	0.513	0
54465	ETAA1	0.0057	0.0057	0.416331	1	0.283865	0	0	0	1	0.1202	0.513	0
151112	ZSWIM2	0.0299833	0.0538333	1	1	0.174461	0	0	0	1	0.1109	0.513	0
202559	KHDRBS2	0.0280636	0.0261	1	1	0.457259	1	0	0	1	0.028016	0.513	1
1852	DUSP9	0.0255043	0.0377222	1	1	0.302091	0	0	0	0.00103861	0.0833	0.512	1
2589	GALNT1	0.0257161	0.0239417	0.990817	1	0.124773	2	0	0	1	0.033035	0.512	1
5308	PITX2	0.0652408	0.0617958	1	1	1	2	0	0	1	1	0.512	0
6299	SALL1	0.034763	0.0354125	1	1	0.353026	3	0	0	1	0.2035	0.512	0
4058	LTK	0.0739648	0.0998763	1	1	0.726433	2	0	0	1	1	0.511	0
6663	SOX10	0.0703565	0.071175	1	1	1	0	0	0	1	1	0.511	0
7148	TNXB	0.0359581	0.0266542	0.674803	1	0.999999	1	0	0	1	1	0.511	0
11214	AKAP13	0.0438841	0.0544075	1	1	0.994355	2	0	0	0.000233051	1	0.511	1
26046	LTN1	0.0223917	0.02955	0.129929	1	1	0	0	0	1	1	0.511	0
91461	PKDCC	0.0649055	0.0875	1	1	1	0	0	0	1	1	0.511	0
1856	DVL2	0.0439511	0.0570125	1	1	1	3	0	1	1	1	0.51	0
3665	IRF7	0.0690302	0.046175	1	1	1	3	0	0	1	1	0.51	0
4313	MMP2	0.0655586	0.0532633	0.986698	1	0.899841	2	0	1	1	1	0.51	0
4750	NEK1	0.0834154	0.102509	1	1	0.624207	0	0	0	1	1	0.51	0
9402	GRAP2	0.0432423	0.0544194	1	1	1	6	0	1	1	1	0.51	0
23269	MGA	0.0259633	0.0228333	0.178412	0.175986	0.414545	0	0	0	0.00141395	1	0.51	2
65267	WNK3	0.05676	0.0774848	1	1	0.433577	0	0	0	1	0.368	0.51	0
581	BAX	0.0731177	0.0636294	1	1	1	0	0	0	1	1	0.509	0
7097	TLR2	0.0604717	0.0664258	1	1	1	3	0	0	1	1	0.509	0
8576	STK16	0.0646361	0.0875061	1	1	1	0	0	0	1	1	0.509	0
22948	CCT5	0.028985	0.0204595	1	1	0.274193	0	0	1	1	0.115	0.509	0
51378	ANGPT4	0.0391611	0.0272545	1	1	0.353499	0	0	0	1	0.1529	0.509	0
65266	WNK4	0.0613	0.0856368	1	1	0.577474	0	0	0	1	0.5057	0.509	0
3006	HIST1H1C	0.0234381	0.0141937	0.00149095	1	0.00388744	0	0	0	0.0211999	1	0.508	3
8615	USO1	0.0267	0.0235813	0.0887663	1	0.119596	0	0	0	1	1	0.508	0
56155	TEX14	0.05256	0.0664324	1	1	0.762852	0	0	0	1	0.4118	0.508	0
5469	MED1	0.0681538	0.0468875	1	1	0.911768	0	0	0	0.0040999	1	0.507	1
6633	SNRPD2	0.0210614	0.0154889	1	1	1	1	0	3	1	1	0.507	0
9839	ZEB2	0.0505292	0.04698	0.604895	1	0.389007	2	0	0	0.013755	1	0.507	1
2972	BRF1	0.0430133	0.02648	0.990459	1	0.840739	1	1	1	0.0150229	1	0.506	1
3010	HIST1H1T	0.0265407	0.0118438	1	1	0.110229	0	0	0	0.00203852	0.016454	0.506	2
7068	THRB	0.0560625	0.0431318	1	1	1	3	0	1	1	1	0.506	0
10645	CAMKK2	0.0649986	0.0862765	1	1	1	0	0	0	1	1	0.506	0
23002	DAAM1	0.0391727	0.0371667	1	1	0.652678	1	0	0	1	0.2753	0.506	0
57453	DSCAML1	0.0340395	0.0256333	1	1	0.129837	0	0	0	1	0.1749	0.506	0
84129	ACAD11	0.0534699	0.0691265	0.916029	1	0.261631	0	0	0	0.00769758	0.6147	0.506	1
146059	CDAN1	0.0824667	0.02605	1	1	0.810787	1	0	0	1	0.6229	0.506	0
3929	LBP	0.0403345	0.0358462	1	1	0.308047	0	0	0	1	0.1452	0.505	0
56888	KCMF1	0.0253786	0.01876	0.726622	1	0.154507	0	0	0	1	0.027402	0.505	1
164781	DAW1	0.0224667	0.2016	1	1	1	0	0	0	1	1	0.505	0
747	DAGLA	0.03225	0.0264	1	1	0.534258	0	0	0	0.0206535	0.4729	0.504	1
6999	TDO2	0.0690839	0.0687	1	1	1	0	0	0	1	1	0.504	0
59067	IL21	0.0599278	0.04882	1	1	1	0	0	1	1	1	0.504	0
114823	LENG8	0.0771	0.0439	1	1	1	0	0	0	1	1	0.504	0
441250	TYW1B	0.06835	0.0722	1	1	1	0	0	0	1	1	0.504	0
2516	NR5A1	0.06645	0.0545632	1	1	1	2	0	0	1	1	0.503	0
3659	IRF1	0.0479714	0.0330133	1	1	1	14	1	1	1	1	0.503	0
4582	MUC1	0.0327241	0.0563367	1	1	1	20	0	1	1	1	0.503	1
5073	PARN	0.0355667	0.0406429	1	1	0.3679	0	0	0	1	0.153	0.503	0
8313	AXIN2	0.0663382	0.07092	1	1	0.906535	6	1	0	1	1	0.503	0
64096	GFRA4	0.06864	0.06864	1	1	1	0	0	0	1	1	0.503	0
79944	L2HGDH	0.0377778	0.0292667	1	1	0.218412	0	0	0	1	0.1609	0.503	0
114805	GALNT13	0.0344625	0.0384	1	1	0.50694	0	0	0	1	0.1849	0.503	0
1293	COL6A3	0.0247585	0.0257783	0.770087	1	0.155956	0	0	0	1	0.038484	0.502	1
2625	GATA3	0.0652167	0.053225	1	1	0.87715	2	0	1	1	1	0.502	0
3728	JUP	0.0559394	0.0954214	1	1	0.0827736	22	0	1	1	1	0.502	2
3952	LEP	0.062059	0.0599962	1	1	1	3	0	0	1	1	0.502	0
6000	RGS7	0.0253467	0.0306824	1	1	0.24927	1	0	0	1	0.00233	0.502	1
26285	CLDN17	0.0294811	0.037181	1	1	0.177023	0	0	0	1	0.041374	0.502	1
81629	TSSK3	0.0595586	0.0750636	1	1	1	1	0	0	1	1	0.502	0
84451	KIAA1804	0.0649584	0.0833086	1	1	0.999907	0	0	0	1	1	0.502	0
197259	MLKL	0.0650267	0.0836829	1	1	1	0	0	0	1	1	0.502	0
2688	GH1	0.0741962	0.0564636	1	1	1	0	0	0	1	1	0.501	0
11097	NUPL2	0.0146196	0.0132733	1	1	0.0695694	0	0	1	0.00254528	0.0662	0.501	1
132949	AASDH	0.0156233	0.0156867	0.564002	1	0.16141	0	0	0	1	0.037232	0.501	1
861	RUNX1	0.0696215	0.0394839	1	1	1	3	0	0	1	1	0.5	0
2056	EPO	0.0477638	0.0437556	1	1	1	5	0	1	1	1	0.5	0
2778	GNAS	0.0228384	0.0204029	0.00346124	1	0.488814	0	0	0	1	1	0.5	1
8242	KDM5C	0.0237708	0.0199	0.0179232	1	0.452121	0	0	0	1	1	0.5	2
8438	RAD54L	0.0457167	0.0137	1	1	0.41698	0	0	0	1	0.2305	0.5	0
79092	CARD14	0.0350545	0.0347846	0.999985	1	0.938196	0	0	0	1	0.3231	0.5	0
91653	BOC	0.0234917	0.0197792	0.62726	1	0.374308	1	0	0	1	0.2027	0.5	0
126248	WDR88	0.02582	0.0905	1	1	0.386947	0	0	0	1	0.1357	0.5	0
220064	ORAOV1	0.1023	0	1	1	1	0	0	0	1	1	0.5	0

## Sheet: Methods_selection_BRCA
This tab shows the top 50 genes in each method for breast cancer, and how many methods they can be selected.
EC	How many methods	OncodriveFM	How many methods	OncodriveCLUST	How many methods	MutSig	How many methods	ActiveDriver	How many methods	Simon	How many methods	FLN	How many methods	NetBox	How many methods	MEMo	How many methods	Dendrix	How many methods	FLNP	How many methods
CDKN1B	5	FRG1	2	CDC27	1	AKR1B1	1	HRNR	2	CBFB	2	PCNA	1	PIK3R1	6	PIK3R1	6	MAP3K1	6	RAF1	3
MAP3K1	6	RBM5	2	VASN	1	AMELX	1	TTN	2	MAP3K4	3	JUN	2	GRB2	2	PTEN	6	HUWE1	3	MAPK1	2
PIK3R1	6	MAP3K1	6	HS6ST1	1	ANKRD2	1	MAP3K4	3	MAP3K1	6	MDM2	3	IL2	1	RELN	3	UNC13C	1	EGFR	2
PTEN	6	FOXA1	6	MUC20	2	ANXA13	1	NEB	3	MAP1A	3	MSH2	2	SHC1	2	NCOR2	3	HLA-DRB1	3	SRC	3
SMAD2	3	MED23	2	DNAH14	1	APOL1	1	CTCF	3	AOAH	4	RAF1	3	PRKCZ	2	MAP3K1	6	AQP7	3	MAPK3	2
PRKCQ	1	CDKN1B	5	SELPLG	2	AQP12B	1	AHNAK	1	FOXA1	6	MLH1	1	PTPN11	2	FOXA1	6	ANKRD36C	1	MAP2K1	2
JAK2	2	NCOR1	4	ERCC6L2	1	AQP7	3	RNF213	1	CRIPAK	4	ABL1	3	EGFR	2	RUNX1	4	MED12	1	PTK2	3
NCOA3	3	MYB	2	DDX11	2	ARID3B	2	CENPF	1	HLA-DRB1	3	SP1	3	MAPK8	1	ARID1A	6	COL6A6	1	PRKCA	0
ABL1	3	PTEN	6	FGFR2	3	ATP6V0E1	1	SPTBN1	1	KRTAP10-7	3	CHEK1	3	SOS1	2	MEF2A	5	CADPS	1	ABL1	3
MAP3K4	3	SF3B1	4	FAM115C	1	BMPR1B	1	KLHDC9	1	MEF2A	5	CDK2	1	SRC	3	NCOR1	4	CTCF	3	BRAF	2
ERBB3	2	RUNX1	4	NBPF9	1	BRMS1	2	ZNF592	1	NCOA3	3	BCL2	3	RAF1	3	TLN1	1	GOLGA6L2	1	MAP3K1	6
SMAD3	3	TBX3	3	ZNF598	1	BSX	1	HSPA9	1	ZNF384	2	MAPK1	2	LCK	2	PLCE1	2	SCN8A	2	LCK	2
SP1	3	RBMX	2	CRIPAK	4	C8orf31	2	RREB1	1	NR1H2	2	MSH6	1	SMAD3	3			MGAM	1	CSK	0
TLR4	3	AOAH	4	FAM21A	2	CAPSL	1	TNKS1BP1	1	TBX3	3	CDK1	1	JAK1	1			TBL1XR1	4	INSR	1
TYK2	2	UBC	3	SF3B1	4	CASP6	2	MYCBP2	2	MUC4	1	MAPK3	2	RHOA	3			TSC22D1	4	JAK2	2
RUNX1	4	NF1	3	USP32	2	CBLN1	1	UTP14A	1	PIK3R1	6	MRE11A	1	SP1	3			NINL	1	FYN	0
JUN	2	HNF1A	4	EPPK1	2	CCDC144NL	1	MINK1	1	RUNX1	4	EGFR	2	HDAC1	2			FLNB	3	ERBB3	2
SMAD4	1	CAD	2	AKAP17A	1	CCDC159	1	CAP1	1	PTEN	6	RELA	1	HSP90AA1	2			CUL7	3	MAPK14	1
BTK	2	ZFP36L1	2	SLC4A11	1	CCDC34	1	SLC3A2	1	NUDT11	2	SMAD4	1	AR	2			KRTAP10-7	3	MTOR	2
SHC1	2	RAI1	1	ZFP28	1	CCL4L2	1	FAM21C	1	ATN1	2	HDAC1	2	PTK2	3			SHROOM4	2	IGF1R	1
NCOR1	4	ARID1A	6	FOXA1	6	CD74	1	RERE	1	SETX	3	RAD50	1	GAB2	1			RPGR	4	MAP2K2	1
NFKB1	2	TTN	2	NBPF10	2	CDKN1B	5	SVIL	2	MYH10	2	CTNNB1	1	EGF	1			MEF2A	5	PTK2B	0
CREBBP	2	CYFIP2	2	ALPK3	0	CEP55	1	RANBP2	1	CCDC66	3	CREBBP	2	JAK3	1			SACS	1	CTNNB1	1
ARAF	2	CBFB	2	MBD1	0	CLEC4E	1	KIAA1522	1	ANK1	2	MAP2K1	2	IRS1	4			USP36	4	PIK3R1	6
E2F1	3	STAG2	1	GGT1	1	CLEC6A	1	SETDB1	2	CDKN1B	5	AR	2	IL2RG	1			FOXA1	6	GSK3B	3
HDAC1	2	PABPC3	3	TYK2	2	COMMD2	1	GCC1	1	USP36	4	BUB1B	1	NFKB1	2			NBEAL1	2	IKBKB	3
HDAC3	1	GNPTAB	1	SYT11	1	CTH	1	REPS2	1	AQP7	3	SRC	3	GAB1	1			DNAH12	1	CDK5	2
MAPK14	1	ANK3	3	SYNE3	0	DEFB129	1	ZDBF2	1	HRNR	2	MTOR	2	IL2RA	1			OTOF	1	ERBB4	1
NCOR2	3	ANKRD12	2	MAZ	0	DHRS9	1	RIMS1	1	TBL1XR1	4	SMAD2	3	IL2RB	1			ITPKB	3	WNK1	1
HDAC2	2	CTCF	3	CTNNAL1	1	DNAJB5	1	RICTOR	1	RPGR	4	PARP1	1	E2F1	3			COL6A5	1	PTK6	0
AR	2	MLLT4	2	DOT1L	0	DNALI1	1	ARHGAP32	1	PHLDA1	2	TOP2A	1	VEGFA	3			ITPR1	2	APC	2
GRB2	2	LAMB1	2	INTS6	1	ECHDC2	1	PLEC	1	OR5P2	2	CDK4	1	HDAC2	2			MYH7	1	TJP1	1
SMARCA4	2	BAZ2A	2	TRPM2	0	EFHD2	1	USP42	1	CHD3	1	CREB1	1	SIN3A	1			CECR2	1	TCF7L2	0
BRMS1	2	NEB	3	PACS2	0	EIF4A2	1	SLTM	1	VEZF1	2	PRKDC	2	SP3	2			MADD	3	ERBB2IP	1
CDC42BPA	2	MAP1A	3	ZNF318	1	ELOVL3	2	SYNPO	1	SPTA1	2	BRAF	2	UBE3A	1			LAMB4	1	RRAS2	0
MAPK8	1	SRGAP1	2	DGKG	0	FAM166A	2	PARD3	1	OR2T3	1	SMAD3	3	ITGB3	1			KDM6A	2	PDE3B	0
SP3	2	NCOR2	3	ACPP	0	FAM168A	1	MYO5A	1	AP1M2	1	BUB1	1	RPS6KB1	3			PAPPA	1	TCF7L1	0
FOXA1	6	CCDC66	3	GNL3L	1	FAM58A	1	KLF4	1	BCL6B	1	E2F1	3	CHUK	2			SDK2	1	MDM4	2
IRS1	4	CCAR1	3	BCAT1	1	FBXO44	1	SASH1	1	GIGYF2	3	CDKN2A	2	PDGFRB	2			GPR98	1	MLST8	0
ARID1A	6	TBL1XR1	4	FRG1	2	FIP1L1	2	ECM2	1	TLR4	3	IGF1R	1	WT1	2			RP1L1	1	CBLL1	0
RPS6KB1	3	MYO6	1	VWF	0	FUNDC1	1	ZAK	1	SULT1C3	2	MAPK14	1	NGFR	2			ARID1A	6	KLRG1	0
IFNG	1	HECTD4	1	FAM21C	1	GAL	1	ACO1	1	TPRX1	2	TNF	1	PDPK1	1			VPS13C	2
PAK1	2	NAV1	2	GPRASP1	0	GGCT	1	IL4R	1	WNT7A	1	APC	2	NR3C1	2			CRIPAK	4
HNF1A	4	SELP	2	CEP128	1	GINS2	1	CAPRIN1	1	C11orf40	2	CASP3	1	BCL2L1	1			CNTLN	1
NFKBIA	4	HCFC1	1	ESYT1	1	GIPC3	1	KCNQ1	1	STXBP2	3	HIF1A	3	NFKBIA	4			PLCE1	2
PIK3CB	2	MAST4	1	KCNH2	1	GNB3	1	SMG1	1	CPS1	2	HDAC2	2	CALM1	1			PRPF31	0
IL2	1	CHD1L	2	FN1	0	GNRH2	2	ANK3	3	FLG	1	PTK2	3	SMAD2	3			NID1	1
IL6ST	1	SETDB1	2	RAB3GAP2	1	GOSR1	1	GOLGA3	1	GPRIN2	1	VEGFA	3	MDM2	3			COL14A1	1
STAT3	1	TBC1D8B	1	PARP4	0	GSTA4	1	ULK1	1	ABCA1	1	LCK	2	MS4A2	1			GRIN2A	1
MLLT4	2	BAZ2B	2	TBX3	3	H2BFWT	2	MCC	1	ODF1	2	CCNA2	1	ITGB4	2			FAT1	1

## Sheet: Methods_selection_OV
This tab shows the top 50 genes in each method for ovarian cancer, and how many methods they can be selected.
EC	How many methods	OncodriveFM	How many methods	OncodriveCLUST	How many methods	MutSig	How many methods	ActiveDriver	How many methods	Simon	How many methods	FLN	How many methods	NetBox	How many methods	MEMo	How many methods	Dendrix	How many methods	FLNP	How many methods
TP53	7	NF1	2	MGA	2	TP53	7	TP53	7	TP53	7	TP53	7	GRB2	3	RB1	6	L1CAM	2	RAF1	3
RB1	6	TP53	7	TP53	7	RB1	6	AHNAK	1	CSMD3	1	RAF1	3	SHC1	1	RBBP8	1	TP53	7	MAPK1	2
FYN	3	RB1	6			DAD1	2	FLG	1	NF1	2	MAPK1	2	FYN	3	MYC	3	F8	2	EGFR	6
JAK2	3	PYGM	1			DUSP19	3	SOGA2	2	GABRA6	2	ABL1	3	PTPN11	1	RNF144B	1	SCN2A	1	SRC	3
CREBBP	5	ACE	1			PDAP1	1	TICRR	1	SNTG1	2	EGFR	6	SRC	3			ANK1	2	MAPK3	2
PDGFRB	2	SETD2	1			C1orf95	2	TANC1	1	CHRM3	1	MAPK3	2	SOS1	2			LRP1	1	MAP2K1	2
GRB2	3	MYH3	1			AOC2	3	ASPM	1	USH2A	1	PCNA	1	EGFR	6			HUWE1	2	PTK2	3
PRKCQ	1	F8	2			ZNF706	3	PTPRF	3	PPP1R3A	1	SRC	3	PRKCZ	1			EPHA3	1	PRKCA	1
MET	1	GART	1			GPX6	2	KNTC1	1	RB1	6	JUN	1	LCK	3			CNTN1	1	ABL1	3
ESR1	3	SEC63	1			TRAF1	2	CDC25B	1	EFEMP1	2	MTOR	2	RAF1	3			ANK3	1	MAP3K1	1
MAPK3	2	PTPRF	3			DEFB118	2	G6PD	3	DUSP19	3	MAP2K1	2	IL2	1			VWF	1	LCK	3
SRC	3	UNC5B	1			C10orf113	2	ARHGAP35	2	SLCO1C1	1	RB1	6	PTK2	3			NCAN	1	CSK	2
EIF2AK3	1	CCAR1	2			TKTL1	2	MYPN	1	VSIG2	1	IGF1R	2	IRS1	3			ANK2	1	INSR	3
SHC1	1	SNED1	1			FAM24A	2	CDC27	3	TMEM132D	1	CDK1	3	RHOA	2			ZFPM2	2	JAK2	3
FES	1	CHD4	3			PSMC3	3	KIF24	1	PROKR2	2	ESR1	3	JAK2	3			MGA	2	FYN	3
FBXW7	2	ADCY1	1			HIST1H1C	3	HTATSF1	2	BAI3	2	CDK2	1	ESR1	3			ZNF638	1	ERBB3	4
PTK2	3	PLXNA4	1			PRRG3	2	TOP2A	3	TFAP2D	2	PTK2	3	MYC	3			GLI1	2	MAPK14	1
JUN	1	PLCD4	1			IL8	1	ATP2B4	1	TBX5	2	SP1	1	JAK1	2			PCLO	1	MTOR	2
HIPK1	1	MGAT5	1			BDKRB1	2	PHF3	1	KIF2B	1	BUB1B	1	HSP90AA1	1			SAMD9L	1	IGF1R	2
INSR	3	FBXW7	2			GABRA6	2	ROBO1	1	OR6A2	2	CHEK1	1	VEGFA	2			RPGRIP1	2	MAP2K2	1
PRKDC	1	MAST2	2			TAS2R1	2	CIC	1	EPHA7	3	BCL2	1	GAB2	3			ST18	2	PTK2B	1
RAF1	3	CNTNAP1	1			CACNG6	2	MKI67	1	ZNF479	1	INSR	3	JAK3	1			ASXL3	1	MAP2K4	3
ULK4	1	MYH11	2			MARCH2	1	MAML2	1	ARHGEF9	2	RELA	1	IL2RG	1			GNPAT	3	GSK3B	3
MAP2K1	2	BRD2	2			SMARCB1	1	CHAMP1	1	ZNF706	3	LCK	3	EGF	2			TFAP2D	2	IKBKB	3
VAV2	1	PPFIA4	1			PAGE2	1	CAD	1	C1orf95	2	JAK2	3	GAB1	1			CYP11B1	3	CDK5	2
SP1	1	DCHS1	1			LDOC1L	1	UBR5	1	OR5D16	2	CHEK2	1	IL2RB	1			ACACB	1	ERBB4	2
CDK2	1	MTFMT	2			KRTAP5-5	2	MAPK8IP3	1	DEFB118	2	MDM2	1	PTPN6	1			CHD4	3	WNK1	2
SMAD3	2	PSMC3	3			MRPL42	2	IL4R	1	C10orf113	2	PDGFRB	2	IL2RA	1			SMC1A	1	PTK6	1
LCK	3	HIST1H1C	3			UBL4B	2	LRRK2	3	KRTAP19-4	2	STAT3	1	KDR	1			SACS	1	ESR1	3
MYC	3	PLCB1	2			YOD1	2	DMXL2	1	RB1CC1	3	GSK3B	3	HDAC1	2			COL15A1	1	APC	3
STAT1	1	MGRN1	2			PSORS1C1	1	AKAP13	1	GPR149	1	SMAD4	2	ITGB3	1			ATP11C	2	TJP1	2
PRKCD	0	ATP13A1	2			CREBBP	5	TTN	1	CEACAM7	2	CSK	2	AR	2			KIT	3	TCF7L2	1
PRKD3	0	ABCA6	1			RHBG	2	UBC	3	DAD1	2	FYN	3	SMAD3	2			HTR2C	3	ERBB2IP	3
JAK3	1	SLC4A4	1			ATP6AP1	2	PPIG	1	TAS2R1	2	CHUK	2	PDGFRB	2			SCN1A	1	PDE3B	1
CDK5	2	DOCK2	1			TSPYL1	2	EPB41	1	FAM24A	2	ILK	1	HRAS	1			KDM5C	2	TCF7L1	1
G6PD	3	GNAS	1			OR5M11	1	MAP4	1	CPXCR1	2	CCND1	2	ITGB4	1			MYH2	2	MDM4	1
SMAD2	2	SPTAN1	2			CNGA1	2	ZNF354A	1	SI	1	PAK1	2	PTPN1	1			ACTRT1	2	MLST8	1
JAK1	2	ZNF16	4			ZDHHC12	2	SMU1	2	SCAMP3	2	IRAK1	2	NFKB1	3			PLB1	2	CBLL1	1
PTCH1	1	PCDHGA10	2			RB1CC1	3	SPEN	1	RIMS4	2	CDK4	1	SMAD4	2			THSD7B	1	KLRG1	1
SOS1	2	LRBA	2			CBLC	2	TRIOBP	1	CNTNAP2	1	ATM	1	PIK3R2	1			EMR3	2
PTK2B	1	FMO5	3			TRA2B	1	NSMAF	1	TRAF1	2	EP300	2	PDPK1	1			KCNH7	1
MAP4K3	0	PCDHGA12	1			PRPH2	3	GLI1	2	LRFN5	2	BUB1	1	PAK1	2			FAM120C	1
ABL1	3	TAF1	2			RNF157	1	RASGRF2	1	CBLN4	2	SMAD2	2	ITGA6	1			TAF1	2
STAT3	1	ATG3	3			NXPH2	1	RBM47	1	CYLC1	1	MET	1	RAC1	2			TRAPPC8	1
NTRK1	0	SF3A1	2			CETN1	3	PRC1	1	GPX6	2	IKBKB	3	ERBB3	4			STXBP5L	2
NCOA3	1	G6PD	3			FAM167B	1	CREBBP	5	CLEC4F	1	ERBB3	4	FLT1	2			MYH13	2
MAST2	2	DYX1C1	3			OR6A2	2	DNER	1	OR11G2	2	MAP2K4	3	HIF1A	1			SCN10A	1
ATM	1	ARID2	2			NPPB	2	NUP153	1	PSMC3	3	CREB1	1	SMAD2	2			PODN	1
NTRK3	1	PTPRS	1			OR52N5	2	KIF21A	1	ATP6AP1	2	APC	3	GSK3B	3			CACNA2D1	1
STK10	1	DNMT3A	1			EFEMP1	2	ZNF609	1	C9orf72	2	VEGFA	2	CASP8	1			CHD6	2

## Sheet: Common_EC50
This tab shows the Top 50 genes selected by EC in breast and ovarian cancer. We group top 50 genes into three groups: (i) overlap with databases of CGC, OMIM and NCG; (ii) discovered by GWAS study; (iii) novel discoveries by EC. The common genes that can be selected in both cancer types are indicated in red.
	Breast cancer	Ovarian cancer
CGC/OMIM/NCG	CDKN1B	GRB2
	ERBB3	NCOA3
	GRB2	PTK2B
	HDAC2	SHC1
	IRS1	SMAD2
	MAP3K1	SMAD3
	MAP3K4	SOS1
	NCOA3	SP1
	NCOR1	ABL1
	NFKBIA	ATM
	PAK1	JAK2
	RPS6KB1	MET
	SHC1	MYC
	SMAD2	NTRK1
	SMAD3	PDGFRB
	SP1	RB1
	ARID1A	TP53
	CREBBP	CREBBP
	FOXA1	LCK
	IL2	FBXW7
	IL6ST	JUN
	JUN	JAK1
	MLLT4	JAK3
	PIK3R1	NTRK3
	SMARCA4	RAF1
	STAT3	STAT3
	ABL1	MAP2K1
	JAK2	ESR1
	PTEN	SRC
	RUNX1	PTCH1
	SMAD4
	AR
	HNF1A
	TLR4
GWAS	TYK2	FES
	BTK	PTK2
	NFKB1	HIPK1
	E2F1	INSR
	HDAC1	PRKDC
	HDAC3	VAV2
	NCOR2	CDK2
	MAPK8	STAT1
	IFNG	CDK5
	PIK3CB	G6PD
Novel	PRKCQ	FYN
	ARAF	PRKCQ
	MAPK14	MAPK3
	BRMS1	EIF2AK3
	CDC42BPA	ULK4
	SP3	PRKCD
		PRKD3
		MAP4K3
		MAST2
		STK10
